# Supplementary material for: Genome-Wide Association Study and Gene Specific Markers Identified 51 Genes or QTL for Resistance to Stripe Rust in U.S. Winter Wheat Cultivars and Breeding Lines
Source: Front Plant Sci. 2020 Jul 3;11:998. doi: 10.3389/fpls.2020.00998 (PMC7350909; doi:10.3389/fpls.2020.00998)
Supplement: Supplementary file 2 [file Table_2.xlsx]

## Sheet: Sheet1
Table S2 Marker types, alleles, and primer sequences of previously reported stripe rust resistance genes or QTL used to genotype the winter wheat panel
Gene/QTL	Marker	Type	R allele	S allele	Primera	Primer sequence (5’-3’)	Referenceb
Yr5	Yr5-KASP	KASP	+774 bp	-774 bp	R	GCGCCCCTTTTCGAAAAAATA	Marchal et al. 2018
					S	CTAGCATCAAACAAGCTAAATA
					C	ATGTCGAAATATTGCATAACATGG
Yr9	IB-267	STS	211 bp	-	F	GCAAGTAAGCAGCTTGATTTAGC	Mago et al. 2002
					R	AATGGATGTCCCGGTGAGTGG
Yr10	Xpsp3000	SSR	237 bp	-	F	GCAGACCTGTGTCATTGGTC	Bariana et al. 2002
					R	GATATAGTGGCAGCAGGATACG
Yr15	Yr15-R5	KASP	C	T	R	AGTCAACTTGGATTACACTGAAGTC	Ramirez-Gonzalez et al. 2015
					S	AGTCAACTTGGATTACACTGAAGTT
					C	AGATATCACACTGAACATACTGATGAG
	Yr15-R8	KASP	G	A	R	CAGATCCCCGGTTCTCTCAAG
					S	CAGATCCCCGGTTCTCTCAAA
					C	CCCCCAAATGATCGAGAATA
Yr17	Yr17-KASP	KASP	G	A	R	AGGACGGCGTTTGCTCATGCTG	Brown-Guedira unpub.
					S	GGACGGCGTTTGCTCATGCTA
					C	AGCAGTATGTACACAAAA
	VENTRIUP/LN2	STS	259 bp	-	F	AGGGGCTACTGACCAAGGCT	Helguera et al. 2003
					R	TGCAGCTACAGCAGTATGTACACAAAA
Yr18	wMAS000003	KASP	T	A	R	CTGGTATGCCATTTAACATAATCATGAT	Lagudah et al. 2009
					S	CTGGTATGCCATTTAACATAATCATGAA
					C	CGCATGACAATAAGTTTCACTCATGCAAA
	Yr18-Jagger	KASP	G	T	R	TGTAATGTATCGTGAGAGATTTGCAG
					S	ATTGTAATGTATCGTGAGAGATTTGCAT
					C	GATCATTATCTGACCTGTGCGAATGAATA
Yr27	sunKASP-47	KASP	C	T	R	GAACTCCAGGCAAGCGAAC	Chhetri et al. 2017
					S	GAACTCCAGGCAAGCGAAT
					C	TCATATATAAACTGATCGCACGTAA
	sunKASP-48	KASP	A	C	R	CCGAGCTAGAACAATGAAAACA
					S	CCGAGCTAGAACAATGAAAACC
					C	GGTGACGGTCCGGTGTAATA
Yr30	Xgwm533	SSR	115 bp	-	F	AAGGCGAATCAAACGGAATA	Spielmeyer et al. 2003
					R	GTTGCTTTAGGGGAAAAGCC
	Xgwm389	SSR	115 bp	-	F	ATCATGTCGATCTCCTTGACG
					R	TGCCATGCACATTAGCAGAT
Yr46	Kasp856	KASP	A	G	R	GCTACTACTATTGGTAGCCTA	Forrest et al. 2014
					S	GCTACTACTATTGGTAGCCTG
					C	CCAGTAGCTTATGGCACTCAAA
YrTr1	Xbarc8	SSR	270 bp	-	F	GCGGGAATCATGCATAGGAAAACAGAA	Chen et al. unpub.
					R	GCGGGGGCGAAACATACACATAAAAACA
	Xgwm413	SSR	90 bp	-	F	TGCTTGTCTAGATTGCTTGGG
					R	GATCGTCTCGTCCTTGGCA
Qyr.wgp-1B.1	IWB12603	KASP	C	T	R	AGTAGGCAACTTCTTAGGTGGAAC	Naruoka et al. 2015
					S	ATAGTAGGCAACTTCTTAGGTGGAAT
					C	ACATTTTGTCTCTGAGCTATTTCGACCTT
QYrel.wgp-2BS	AX-110457023	KASP	G	A	R	AAGCAGCATTAGCCTACCATAG	Liu et al. 2019a
					S	AAGCAGCATTAGCCTACCATAA
					C	ATTAGGGTAGCGGCTTCATTT
	AX-94549797	KASP	C	T	R	TGTGAACCAAACGTATCTTGTTATC
					S	TGTGAACCAAACGTATCTTGTTATT
					C	AACTCAGAACCAGGCCTGTA
QYrMa.wgp-1AS	IWB54441	KASP	T	C	R	tagtcTacccaaaaccgagcaaT	Liu et al. 2018
					S	tagtcTacccaaaaccgagcaaC
					C	ctAccCactgacccctacgaG
	IWB12795	KASP	A	G	R	taagtagccgccggtctgA
					S	taagtagccgccggtctgG
					C	ctgagcaccaaatacttgttcC
QYrsk.wgp-3BS	IWB1836	KASP	T	C	R	tgctacggcatggttgagtttT	Liu et al. 2019b
					S	tgctacggcatggttgagtttC
					C	ctccttcactagactgtgctgactG
	IWB20761	KASP	T	C	R	tcGgaAgtTagggccacT
					S	tcGgaAgtTagggccacC
					C	tgcgccctTCtggaatcG
QYrsk.wgp-4BL	IWB33055	KASP	T	G	R	TCCATTTGTGCTCATGGTAAAAAT	Liu et al. 2019b
					S	TCCATTTGTGCTCATGGTAAAAAG
					C	TGCAGCGTATATCCGTGTAC
	IWB13720	KASP	A	C	R	atgctcaatgtctaactgagctA
					S	atgctcaatgtctaactgagctC
					C	tccctccaaatgattgactacacT
YrSP	Xwmc441	SSR	181bp	191bp	F	TCCAGTAGAGCACCTTTCATT	Feng et al. 2015
					R	ATCACGAAGATAAACAAACGG
	Xgwm388	SSR	230bp	226bp	F	CTACAATTCGAAGGAGAGGGG
					R	CACCGCGTCAACTACTTAAGC
Yr76	Xwmc11	SSR	204bp	200bp	F	TTGTGATCCTGGTTGTGTTGTGA	Xiang et al. 2016
					R	CACCCAGCCGTTATATATGTTGA
	Xwmc532	SSR	182bp	178bp	F	GATACATCAAGATCGTGCCAAA
					R	GGGAGAAATCATTAACGAAGGG
Yr78	Xwmc494	SSR			F	GGATCGAGTCTCAAGTCTACAA	Dong et al. 2017
					R	AGAAGGAACAAGCAACATCATA
	Xwmc737	SSR			F	CGACTAGGACTAGACGACTCTAACGG
					R	GTCGATCACCAGAGGCATTG
a For KASP markers, R and S stand for allele-specific primers for resistance positive and alternate alleles, respectively; and C stands for common primer.
b References:
Bariana, H. S., Brown, G. N., Ahmed, N. U., Khatkar, S., Conner, R. L., Wellings, C. R., Haley, S., Sharp, P. J., and Laroche, A. 2002. Characterisation of Triticum vavilovii-derived stripe rust resistance using genetic, cytogenetic and molecular analyses and its marker-assisted selection. Theor. Appl. Genet. 104:315-320.
Chhetri, M., Bariana, H., Wong, D., Sohail, Y., Hayden, M., and Bansal, U. 2017. Development of robust molecular markers for marker-assisted selection of leaf rust resistance gene Lr23 in common and durum wheat breeding programs. Mol. Breed. 37:21.
Dong, Z. Z., Hegarty, J. W., Zhang, J. L., Zhang, W. J., Chao, S. M., Chen, X. M., Zhou, Y. H., Dubcovsky, J. (2017). Validation and characterization of a QTL for adult plant resistance to stripe rust on wheat chromosome arm 6BS (Yr78). Theor. Appl. Genet. 130, 2127-2137.
Feng, J. Y., Wang, M. N., Chen, X. M., See, D. R., Zheng, Y. L., Chao, S. M., and Wan, A. M. 2015. Molecular mapping of YrSP and its relationship with other genes for stripe rust resistance in wheat chromosome 2BL. Phytopathology 105:1206-1213.
Forrest, K., Pujol, V., Bulli, P., Pumphrey, M., Wellings, C., Herrera-Foessel, S., Huerta-Espino, J., Singh, R., Lagudah, E., Hayden, M., and Spielmeyer, W. 2014. Development of a SNP marker assay for the Lr67 gene of wheat using a genotyping by sequencing approach. Mol. Breed. 34:2109-2118.
Helguera, M., Khan, I. A., Kolmer, J., Lijavetzky, D., Zhong-qi, L., and Dubcovsky, J. 2003. PCR assays for the Lr37-Yr17-Sr38 cluster of rust resistance genes and their use to develop isogenic hard red spring wheat lines. Crop Sci. 43:1839-1847.
Lagudah, E. S., Krattinger, S. G., Herrera-Foessel, S., Singh, R. P., Huerta-Espino, J., Spielmeyer, W., Brown-Guedira, G., Selter, L. L., and Keller, B. 2009. Gene-specific markers for the wheat gene Lr34/Yr18/Pm38 which confers resistance to multiple fungal pathogens. Theor. Appl. Genet. 119:889-898.
Liu, L., Wang, M. N., Feng, J. Y., See, D. R., Chao, S. M., and Chen, X. M. 2018. Combination of all-stage and high-temperature adult-plant resistance QTL confers high-level, durable resistance to stripe rust in winter wheat cultivar Madsen. Theor. Appl. Genet. 131:1835-1849.
Liu, L., Yuan, C. Y., Wang, M. N., See, D. R., Zemetra, R. S., and Chen, X. M. 2019b. QTL analysis of durable stripe rust resistance in the North American winter wheat cultivar Skiles. Theor. Appl. Genet. 132, 1677-1691.
Mago, R., Spielmeyer, W., Lawrence, J., Lagudah, S., Ellis, G., and Pryor, A. 2002. Identification and mapping of molecular markers linked to rust resistance genes located on chromosome 1RS of rye using wheat-rye translocation lines. Theor. Appl. Genet. 104:1317-1324.
Marchal, C., Zhang, J., Zhang, P., Fenwick, P., Steuernagel, B., Adamski, N. M., Boyd, L., McIntosh, R., Wulff, B. B. H., Berry, S., Lagudah, E., and Uauy, C. 2018. BED-domain-containing immune receptors confer diverse resistance spectra to yellow rust. Nat. Plants 4:662-668.
Naruoka, Y., Garland-Campbell, K. A., and Carter, A. H. 2015. Genome-wide association mapping for stripe rust (Puccinia striiformis f. sp. tritici) in US Pacific Northwest winter wheat (Triticum aestivum L.). Theor. Appl. Genet. 128:1083-1101.
Ramirez-Gonzalez, R. H., Segovia, V., Bird, N., Fenwick, P., Holdgate, S., Berry, S., Jack, P., Caccamo, M., and Uauy, C. 2015. RNA-Seq bulked segregant analysis enables the identification of high-resolution genetic markers for breeding in hexaploid wheat. Plant Biotechnol. J. 13:613-624.
Spielmeyer, W., Sharp, P. J., and Lagudah, E. S. 2003. Identification and validation of markers linked to broad-spectrum stem rust resistance gene Sr2 in wheat (Triticum aestivum L.). Crop Sci. 43:333-336.
Xiang, C., Feng, J. Y., Wang, M. N., Chen, X. M., See, D. R., Wan, A. M., and Wang, T. 2016. Molecular mapping of Yr76 for resistance to stripe rust in winter club wheat cultivar Tyee. Phytopathology 106(10):1186-1193.
