# Supplementary material for: Genome-Wide Association Study and Gene Specific Markers Identified 51 Genes or QTL for Resistance to Stripe Rust in U.S. Winter Wheat Cultivars and Breeding Lines
Source: Front Plant Sci. 2020 Jul 3;11:998. doi: 10.3389/fpls.2020.00998 (PMC7350909; doi:10.3389/fpls.2020.00998)
Supplement: Supplementary file 3 [file Table_3.xlsx]

## Sheet: Sheet 1
Table S3. Molecular genotypes and stripe rust phenotypes of the wheat entries in the winter wheat panel
Entry No.					Genotypes of molecular markers (R = resistant allele; S = susceptible allele)																																Stripe rust phenotypes
in the					Yr5	Yr9	Yr10	Yr15		Yr17		Yr18		Yr27		Yr30		Yr46	YrSP		YrTr1		Yr76		Yr78		QYrMa.wgp-1AS		QYr.wpg-1B.1	QYrel.wgp-2BS		QYrsk.wgp-3BS		QYrsk.wgp-4BL			Seedling IT produced by Pst races in the greenhouse tests							IT in field tests					Disease severity (%) in field tests
panel	Nusery	ID or Entry	Cultivar/line	Group	Yr5-KASP	IB-267	PSP3000	Yr15-R5	Yr15-R8	Yr17-KASP	Ventriup/LN2	Yr18-Jagger	wMAS000003	KASP47	KASP48	Gwm533	Gwm389	Kasp856	WMC441	WMC500	GWM413	Barc 8	Wmc11	Wmc532	WMC494	WMC737	IWB54411	IWB12795	IWB12603	660k-AN3	660k-AN21	IWB1836	IWB20761	IWB33055	IWB13720		PSTv-4	PSTv-14	PSTv-37	PSTv-40	PSTv-51	PSTv-198		IT-PU18	IT-PU19	IT-MV18	IT-MV19		DS-PU18
1	1701_WRDN	CI013448	GAINES	1	S	S	S	S	S	S	S	S	S	S	S	S	S	S	S	R	R	S	S	R	S	S	S	S	S	R	R	S	S	S	S		9	8	8	8	8	8		9	7	9	8		75
2	1701_WRDN	CI013740	MORO	1	S	S	R	S	S	R	R	S	S	S	S	S	S	S	S	R	S	S	S	S	S	R	S	S	S	R	S	R	R	S	S		2	2	2	8	8	2		2	2	8	7		28
3	1701_WRDN	CI013842	MCCALL	1	S	S	S	S	S	S	S	S	S	S	S	S	S	S	R	S	S	S	S	S	S	S	S	S	S	R	R	R	R	S	S		9	8	8	8	8	8		9	8	4	8		65
4	1701_WRDN	CI013844	WANSER	1	S	S	S	S	S	R	R	S	S	S	S	S	S	S	S	S	R	S	S	S	S	S	S	S	S	R	R	S	S	S	S		8	8	8	8	8	7		8	2	5	5		50
5	1701_WRDN	CI013968	NUGAINES	1	S	S	S	S	S	S	S	S	S	S	S	S	S	S	S	R	R	S	S	S	S	R	S	S	S	R	R	S	S	S	S		8	7	8	8	8	7		8	2	4	7		45
6	1701_WRDN	CI014485	PAHA	1	S	S	S	S	S	S	S	S	S	S	S	S	S	S	S	S	R	S	S	S	S	R	S	S	S	R	R	S	S	S	S		9	8	8	8	8	8		9	7	5	6		45
7	1701_WRDN	CI014563	YAMHILL	1	S	S	S	S	S	S	S	S	S	S	S	S	S	S	R	S	R	S	S	S	S	R	R	R	S	R	R	S	S	S	S		9	8	8	7	8	8		9	7	8	8		90
8	1701_WRDN	CI014564	HYSLOP	1	S	S	S	S	S	R	R	S	S	S	S	S	S	S	S	S	R	S	S	S	R	S	S	S	S	R	S	R	R	S	S		9	8	7	5	8	7		9	2	2	3		13
9	1701_WRDN	CI014565	MCDERMID	1	S	S	S	S	S	R	R	S	S	S	S	S	S	S	S	S	R	S	S	S	R	R	S	S	S	R	R	R	R	S	S		9	8	8	8	8	8		9	3	7	7		45
10	1701_WRDN	CI014586	LUKE	1	S	R	S	S	S	S	S	S	S	S	S	S	S	S	S	S	S	S	S	S	R	R	S	S	S	R	R	R	R	S	S		9	8	8	8	8	8		9	3	5	7		45
11	1701_WRDN	CI015286	ARK	1	S	S	S	S	S	S	S	S	S	S	S	S	S	S	S	R	R	S	S	S	R	R	S	S	R	R	S	R	R	S	S		9	8	8	8	8	8		2	3	8	5		1
12	1701_WRDN	CI015316	RANGER	1	S	S	R	S	S	S	S	S	S	S	S	S	S	S	S	S	R	S	S	S	R	R	S	S	R	S	R	R	R	S	S		2	2	2	8	2	2		2	2	4	4		18
13	1701_WRDN	CI015317	FRANKLIN	1	S	S	R	S	S	S	S	S	S	S	S	S	S	S	S	R	R	S	S	R	R	S	S	S	R	R	S	R	R	S	S		9	2	3	8	2	2		6	2	2	3		6
14	1701_WRDN	CI015376	SPRAGUE	1	S	S	S	S	S	R	R	S	S	S	S	S	S	S	S	S	R	S	S	R	S	R	S	S	S	R	S	R	R	S	S		8	8	7	8	8	7		8	2	3	4		30
15	1701_WRDN	CI017270	JEFF	1	S	S	S	S	S	S	S	S	S	S	S	S	S	S	R	S	R	S	S	S	R	R	R	R	R	R	R	R	R	S	S		9	7	7	8	8	8		9	2	2	7		30
16	1701_WRDN	CI017295	CARDON	1	S	R	R	S	S	S	S	S	S	S	S	S	S	S	S	S	S	S	R	S	R	R	R	R	S	R	R	S	S	S	S		2	2	2	8	2	2		2	2	6	5		18
17	1701_WRDN	CI017296	HANSEL	1	S	S	R	S	S	S	S	S	S	S	S	S	S	S	S	S	R	S	S	R	R	R	S	S	R	R	R	R	R	S	S		2	2	2	8	2	2		2	2	8	7		13
18	1701_WRDN	CI017298	PECK	1	S	S	R	S	S	S	S	S	S	S	S	S	S	S	S	S	R	S	S	S	S	R	S	S	S	R	R	S	S	S	S		1	2	2	8	2	2		2	2	7	6		23
19	1701_WRDN	CI017417	BARBEE	1	S	S	S	S	S	S	S	S	S	S	S	S	S	S	R	S	S	S	S	S	S	S	R	R	S	R	S	R	R	S	S		9	8	8	8	8	8		9	2	7	8		80
20	1701_WRDN	CI017418	RAEDER	1	S	S	R	S	S	S	S	S	S	S	S	S	S	S	R	S	S	S	S	S	R	R	S	S	S	R	S	R	R	S	S		2	2	2	8	2	2		2	2	2	2		8
21	1701_WRDN	CI017419	DAWS	1	S	S	R	S	S	S	S	S	S	S	S	S	S	S	R	R	S	S	R	S	R	S	S	S	S	R	S	R	R	S	S		2	2	2	8	2	2		2	2	7	6		50
22	1701_WRDN	CI017590	FARO	1	S	R	S	S	S	S	S	S	S	S	S	S	S	S	S	S	S	S	S	S	S	S	S	S	S	R	R	S	S	R	R		9	7	8	6	8	7		2	2	2	2		1
23	1701_WRDN	CI017596	STEPHENS	1	S	S	S	S	S	S	S	S	S	S	S	S	S	S	S	S	S	S	S	S	R	R	R	R	S	R	R	R	R	S	S		2	2	7	2	2	2		2	2	7	6		40
24	1701_WRDN	CI017725	GREER	1	S	S	S	S	S	S	S	S	S	R	R	S	S	S	S	S	S	S	S	S	R	R	S	S	S	R	S	R	R	S	S		8	8	8	3	8	8		8	3	3	3		43
25	1701_WRDN	CI017726	LENORE	1	S	S	R	S	S	S	S	S	S	S	R	S	S	S	S	S	S	S	S	S	S	S	S	S	S	R	S	R	R	R	R		2	2	2	8	2	2		2	2	2	2		1
26	1701_WRDN	CI017727	WESTON	1	S	S	R	S	S	S	S	R	R	R	R	S	S	S	S	S	R	S	S	S	S	S	R	R	R	R	S	S	S	S	S		2	2	2	8	2	2		2	2	7	6		40
27	1701_WRDN	CI017759	WALLADAY	1	S	S	R	S	S	S	S	S	S	S	S	S	S	S	S	S	S	S	S	S	R	S	S	S	S	R	S	R	R	S	S		2	2	2	8	2	2		2	2	7	4		23
28	1701_WRDN	CI017772	HATTON	1	S	S	S	S	S	S	S	S	S	S	S	S	S	S	S	S	R	S	S	S	S	S	S	S	S	R	R	R	R	S	S		8	8	8	8	8	8		8	7	6	8		80
29	1701_WRDN	CI017773	TYEE	1	S	S	S	S	S	S	S	S	S	S	S	S	S	S	S	R	R	S	R	R	S	R	S	S	S	R	R	S	S	R	R		9	8	8	8	8	8		9	7	5	8		60
30	1701_WRDN	CI017860	NEELEY	1	S	S	S	S	S	R	R	S	S	S	S	R	R	S	S	S	R	S	S	S	S	R	S	S	S	R	R	S	S	S	S		8	8	2	8	8	8		8	3	2	5		28
31	1701_WRDN	CI017909	LEWJAIN	1	S	S	S	S	S	S	S	S	S	S	S	S	S	S	S	S	R	S	S	S	S	S	S	S	S	R	R	R	R	S	S		8	6	8	8	6	8		7	2	3	7		38
32	1701_WRDN	CI017917	TRES	1	S	S	S	S	S	S	S	S	S	S	S	S	S	S	S	S	R	R	S	S	S	R	S	S	R	R	R	S	S	S	S		9	8	8	8	8	8		9	2	5	7		70
33	1701_WRDN	CI017951	CREW	1	S	S	S	S	S	S	S	S	S	S	S	S	S	S	S	R	R	S	S	S	S	R	S	S	R	R	R	S	S	S	S		1	6	7	8	2	7		2	7	7	8		90
34	1701_WRDN	CI017954	HILL 81	1	S	S	S	S	S	R	R	S	S	S	S	S	S	S	R	S	R	S	S	S	R	R	R	R	S	R	S	R	R	S	S		2	7	7	8	2	7		2	2	2	8		60
35	1701_WRDN	PI14502B	BRUNDAGE	1	S	S	S	S	S	S	S	S	S	S	S	S	S	S	S	S	S	S	S	R	R	S	S	S	S	R	R	R	R	S	S		8	8	7	7	8	7		8	2	2	2		16
36	1701_WRDN	PI486429	DUSTY	1	S	S	S	S	S	S	S	S	S	S	S	S	S	S	S	S	R	S	S	S	R	R	S	S	S	R	R	R	R	S	S		9	8	8	8	8	8		9	7	7	8		80
37	1701_WRDN	PI494095	JOHN	1	S	S	S	S	S	S	S	S	S	S	S	S	S	S	S	R	R	S	S	S	S	R	S	S	S	R	R	S	S	S	S		8	8	8	8	8	8		8	2	4	5		50
38	1701_WRDN	PI495013	BATUM	1	S	S	S	S	S	S	S	S	S	S	S	S	S	S	S	S	S	S	S	S	S	R	R	R	S	S	R	R	R	S	S		9	8	8	8	8	8		9	2	8	7		65
39	1701_WRDN	PI497672	MALCOLM	1	S	S	S	S	S	R	R	S	S	S	S	S	S	S	S	S	R	S	S	S	R	S	S	S	S	R	R	R	R	S	S		8	5	3	2	8	5		8	3	2	2		3
40	1701_WRDN	PI510129	GENE	1	S	R	S	S	S	S	S	S	S	R	R	S	S	S	S	S	S	S	S	S	R	R	R	R	S	R	S	S	S	S	S		9	8	8	8	8	8		9	6	6	7		45
41	1701_WRDN	PI511673	MADSEN	1	S	S	S	S	S	R	R	S	S	S	S	S	S	S	S	S	R	S	S	S	R	R	R	R	S	R	R	R	R	S	S		8	8	2	3	8	3		8	3	7	5		23
42	1701_WRDN	PI511674	HYAK	1	S	S	S	S	S	R	R	S	S	S	S	S	S	S	S	S	R	S	R	R	S	R	R	R	S	R	R	S	S	R	R		8	8	7	7	8	7		8	2	3	2		1
43	1701_WRDN	PI512282	ANDREWS	1	S	S	S	S	S	S	S	S	S	S	S	S	S	S	S	R	R	S	S	R	S	R	S	S	S	R	R	S	S	S	S		8	8	2	2	8	8		8	2	7	5		10
44	1701_WRDN	PI512338	OVESON	1	S	S	S	S	S	S	S	S	S	S	S	S	S	S	S	S	R	S	S	S	R	S	S	S	S	R	R	R	R	S	S		8	8	8	7	8	8		8	7	6	7		45
45	1701_WRDN	PI532994	BUCHANAN	1	S	S	S	S	S	S	S	S	S	S	S	S	S	S	S	S	R	S	S	S	S	R	R	R	S	R	S	S	S	S	S		2	7	8	8	2	7		2	2	2	5		1
46	1701_WRDN	PI536994	ELTAN	1	S	S	S	S	S	S	S	S	S	S	S	S	S	S	S	S	R	S	S	S	S	R	S	S	S	R	R	R	R	S	S		3	8	8	7	7	8		5	3	2	2		8
47	1701_WRDN	PI536995	KMOR	1	S	S	S	S	S	S	S	S	S	S	S	S	S	S	S	S	R	S	S	S	R	R	S	S	S	R	R	S	S	S	S		6	8	8	7	7	8		7	3	6	8		45
48	1701_WRDN	PI542401	RELY	1	S	S	S	S	S	S	S	S	S	S	S	S	S	S	S	S	R	R	S	S	S	R	S	S	R	R	R	S	S	S	S		8	8	8	7	8	8		8	2	2	5		25
49	1701_WRDN	PI552427	MACVICAR	1	S	S	S	S	S	S	S	S	S	S	S	S	S	S	S	S	R	S	S	S	R	R	S	S	S	R	R	R	R	S	S		2	2	6	7	2	7		2	7	7	5		15
50	1701_WRDN	PI557014	BONNEVILLE	1	S	S	S	S	S	S	S	S	S	S	S	S	S	S	R	S	R	S	S	S	R	R	R	R	S	R	R	R	R	S	S		8	8	8	8	8	8		8	8	6	5		60
51	1701_WRDN	PI558510	ROD	1	S	S	S	S	S	S	S	S	S	S	S	S	S	S	S	S	R	S	S	S	S	R	S	S	S	R	R	R	R	S	S		8	8	8	2	8	7		8	8	7	5		50
52	1701_WRDN	PI560128	HOFF	1	S	S	S	S	S	S	S	S	S	S	S	S	S	S	S	S	R	S	S	S	S	S	S	S	S	R	R	S	S	S	S		6	5	7	8	6	7		6	7	6	8		45
53	1701_WRDN	PI562529	ROHDE	1	S	S	R	S	S	S	S	S	S	S	S	S	S	S	S	R	R	S	S	S	S	S	S	S	S	R	R	R	R	S	S		8	7	8	8	8	8		8	7	3	5		30
54	1701_WRDN	PI583372	LAMBERT	1	S	S	R	S	S	S	S	S	S	S	S	S	S	S	S	S	R	S	S	S	R	R	S	S	S	R	S	R	R	S	S		2	2	2	2	2	2		2	2	4	3		2
55	1701_WRDN	PI585231	ESTICA	1	S	S	S	S	S	S	S	S	S	S	S	S	S	S	S	R	R	S	R	R	S	S	S	S	S	R	R	R	R	S	S		8	8	7	7	8	8		8	8	7	4		40
56	1701_WRDN	PI599335	WESTBRED 470	1	S	R	S	S	S	S	S	S	S	S	S	S	S	S	S	S	R	S	S	S	R	R	R	R	S	R	R	R	R	S	S		7	7	2	8	8	8		8	8	4	6		50
57	1701_WRDN	PI586757	FINLEY	1	S	S	S	S	S	S	S	R	R	R	R	S	S	S	S	R	R	S	S	S	S	S	S	S	S	R	R	S	S	S	S		8	8	8	8	8	8		8	8	8	8		95
58	1701_WRDN	PI587026	HILLER	1	S	S	R	S	S	S	S	S	S	S	S	S	S	S	S	S	R	R	S	S	R	R	S	S	R	R	R	R	R	S	S		2	2	2	8	2	2		2	7	7	3		2
59	1701_WRDN	PI594372	CODA	1	S	S	S	S	S	S	S	S	S	S	S	S	S	S	S	R	R	R	S	S	S	S	S	S	R	R	R	S	S	S	S		2	3	8	7	2	7		2	3	7	3		35
60	1701_WRDN	PI599663	FOOTE	1	S	S	S	S	S	S	S	S	S	S	S	S	S	S	R	S	R	S	S	S	S	R	S	S	S	S	S	S	S	S	S		2	2	7	7	2	7		2	3	7	4		40
61	1701_WRDN	PI599665	TEMPLE	1	S	S	S	S	S	S	S	S	S	S	S	S	S	S	S	R	R	S	R	R	R	R	S	S	S	R	R	R	R	S	S		7	7	8	7	7	7		7	7	7	7		60
62	1701_WRDN	PI601237	CASHUP	1	S	S	S	S	S	S	S	S	S	S	S	S	S	S	S	S	R	S	S	R	S	S	S	S	R	R	R	S	S	R	R		2	2	2	7	2	2		2	7	3	5		10
63	1701_WRDN	PI602861	WEATHERFORD	1	S	S	S	S	S	R	R	S	S	S	S	S	S	S	R	S	R	S	S	S	R	R	S	S	S	R	S	R	R	S	S		8	8	8	8	8	8		8	6	2	6		40
64	1701_WRDN	PI603039	BOUNDARY	1	S	S	S	S	S	R	R	S	S	S	S	S	S	S	S	S	R	S	S	S	S	S	S	S	R	R	R	S	S	S	S		8	8	8	7	8	7		2	2	2	2		1
65	1701_WRDN	PI606764	BRUEHL	1	S	S	S	S	S	S	S	S	S	S	S	S	S	S	S	S	R	S	S	S	R	S	S	S	S	R	R	R	R	S	S		8	8	8	8	8	8		8	3	2	6		45
66	1701_WRDN	PI608016	JACMAR	1	S	S	S	S	S	S	S	S	S	S	S	S	S	S	S	S	R	S	S	S	S	R	S	S	S	R	R	R	R	R	R		3	4	7	3	8	7		2	2	2	2		1
67	1701_WRDN	PI608582	ALBION	1	S	S	S	S	S	R	R	S	S	S	S	S	S	S	R	S	R	S	S	S	S	S	R	R	S	R	S	R	R	S	S		2	2	8	8	2	2		2	3	2	2		13
68	1701_WRDN	PI601238	BASIN	1	S	S	S	S	S	S	S	S	S	S	S	S	S	S	S	S	R	S	S	S	R	R	S	S	S	R	R	R	R	S	S		8	8	8	8	8	8		8	7	7	5		28
69	1701_WRDN	PI628640	FINCH	1	S	S	S	S	S	S	S	S	S	S	S	S	S	S	S	S	S	S	S	S	R	S	S	S	S	R	R	R	R	S	S		8	8	8	8	8	8		8	7	5	6		55
70	1701_WRDN	PI628641	CHUKAR	1	S	S	S	S	S	S	S	S	S	S	S	S	S	S	S	S	R	R	R	R	R	R	S	S	R	R	R	S	S	S	S		8	8	8	5	8	7		8	3	2	4		30
71	1701_WRDN	PI583754	SYMPHONY	1	S	S	S	S	S	S	S	S	S	S	S	S	S	S	R	R	R	S	S	S	S	R	S	S	S	R	R	S	S	S	S		2	2	2	2	2	2		2	3	7	2		6
72	1701_WRDN	PI599664	IVORY (OR850513)	1	S	R	S	S	S	S	S	S	S	S	S	S	S	S	S	S	S	S	S	S	S	S	S	S	R	R	R	S	S	S	S		7	7	8	8	8	8		8	7	6	8		60
73	1701_WRDN	PI620629	DW (IDO513)	1	S	S	S	S	S	S	S	S	S	S	S	S	S	S	S	R	R	S	R	S	S	R	S	S	S	R	R	R	R	S	S		8	8	8	8	8	7		8	7	7	7		70
74	1701_WRDN	PI620632	GARY (IDO550)	1	S	R	R	S	S	S	S	S	S	S	S	S	S	S	S	S	R	S	S	S	S	S	R	R	S	R	R	R	R	S	S		2	2	5	7	2	2		2	2	7	2		1
75	1701_WRDN	PI614813	GOLDEN SPIKE (UT944158)	1	S	S	S	S	S	R	R	S	S	S	S	S	S	S	S	S	R	S	S	S	R	S	S	S	S	R	R	S	S	S	S		7	7	8	7	8	7		8	7	6	7		45
76	1701_WRDN	PI631486	BRUNDAGE 96	1	S	S	R	S	S	R	R	S	S	S	S	S	S	S	S	S	S	S	S	S	R	S	S	S	S	R	R	R	R	S	S		2	2	5	8	2	2		2	2	4	3		20
77	1701_WRDN	MJ000004	MJ-4	1	S	S	S	S	S	S	S	R	R	R	R	S	S	S	S	R	R	S	S	R	S	R	S	S	R	R	R	R	R	S	S		8	8	8	7	8	7		8	2	3	5		1
78	1701_WRDN	WPB93481	BEAMER	1	S	S	R	S	S	R	R	S	S	S	S	S	S	S	S	S	S	S	S	S	R	R	R	R	S	R	R	R	R	S	S		2	2	5	8	2	2		2	6	7	4		28
79	1701_WRDN	0902Plot87	PILLAR	1	S	S	S	S	S	R	R	S	S	S	S	S	S	S	S	S	R	R	R	R	R	R	S	S	R	R	R	S	S	R	R		8	7	7	2	7	7		8	2	2	2		1
80	1701_WRDN	PI629114	TUBBS	1	S	S	S	S	S	S	S	S	S	S	S	S	S	S	S	S	R	S	S	S	R	S	S	S	S	R	R	R	R	S	S		8	8	7	2	8	7		8	3	7	3		30
81	1701_WRDN	PI632273	HUBBARD	1	S	S	S	S	S	S	S	S	S	S	S	S	S	S	S	R	S	S	S	S	R	S	S	S	S	R	R	S	S	S	S		8	8	8	7	8	8		8	2	5	7		50
82	1701_WRDN	MJ900931	MJ-9	1	S	R	S	S	S	R	R	S	S	S	S	S	S	S	S	S	R	S	S	R	S	S	S	S	S	R	R	R	R	S	S		8	8	8	3	8	7		8	3	4	6		40
83	1701_WRDN	CEBECO01	RESIDENCE	1	S	S	R	S	S	R	R	S	S	S	S	S	S	S	S	S	R	S	S	S	R	R	S	S	S	R	R	S	S	S	S		6	8	8	7	8	8		2	2	2	3		6
84	1701_WRDN	CEBECO02	SEMPER	1	S	S	S	S	S	S	S	S	S	S	S	S	S	S	S	S	R	S	S	S	R	R	S	S	S	R	R	S	S	S	S		9	8	8	8	8	8		9	8	8	8		95
85	1701_WRDN	Hudred	(Barley Fill	1	S	S	S	S	S	R	R	S	S	S	S	S	S	S	S	S	R	S	S	S	R	S	S	S	S	R	R	R	R	S	S		9	8	8	8	8	8		9	8	8	8		95
86	1701_WRDN	W9123321	COLUMBIA 1	1	S	R	S	S	S	S	S	S	S	S	S	S	S	S	S	S	R	S	S	S	R	R	S	S	S	R	R	S	S	S	S		8	8	8	8	8	8		3	2	7	2		8
87	1701_WRDN	BASFMADS	CLEARFIRST (Herbicide resistance in Madsen)	1	S	S	S	S	S	R	R	S	S	S	S	S	S	S	S	S	R	S	S	S	R	S	R	R	S	R	R	R	R	S	S		8	8	8	8	8	8		8	8	8	8		95
88	1701_WRDN	PI 620630	MORELAND (IDO 517)	1	S	S	S	S	S	S	S	S	S	S	S	S	S	S	S	S	S	S	S	S	R	S	S	S	R	R	R	R	R	S	S		8	8	7	2	8	7		2	2	2	2		1
89	1701_WRDN	BASFCODA	MEL	1	S	S	R	S	S	S	S	S	S	S	S	S	S	S	S	R	R	R	S	S	S	S	S	S	R	R	R	S	S	S	S		2	2	8	8	2	2		7	7	7	6		65
90	1701_WRDN	PI620636	IDO571	1	S	S	S	S	S	S	S	S	S	S	S	S	S	S	S	S	R	S	S	S	S	S	R	R	S	R	R	S	S	S	S		2	2	2	2	2	2		2	7	6	3		20
91	1701_WRDN	GM000001	NUFRONTIER	1	S	S	R	S	S	S	S	S	S	S	S	S	S	S	S	R	R	R	R	S	R	R	S	S	R	R	R	R	R	S	S		2	2	2	8	2	2		2	3	7	6		18
92	1701_WRDN	GM000002	NUHORIZON	1	S	S	S	S	S	R	R	S	S	S	S	S	S	S	S	S	R	S	S	S	S	R	S	S	S	R	R	R	R	S	S		8	8	8	8	8	8		8	3	4	5		30
93	1701_WRDN	PI620637	IDO576	1	S	S	S	S	S	R	R	S	S	S	S	S	S	S	S	R	R	S	S	S	S	S	S	S	S	R	R	S	S	S	S		8	8	8	8	8	8		8	7	7	5		50
94	1701_WRDN	WPB00703	CDC FALCON	1	S	R	S	S	S	S	S	S	S	S	S	S	S	S	S	S	R	S	S	S	S	S	R	R	S	R	R	S	S	S	S		2	7	8	7	2	8		5	2	7	7		40
95	1701_WRDN	OR210051	ORCF-101	1	S	R	R	S	S	S	S	S	S	S	S	S	S	S	S	S	R	S	S	S	R	S	R	R	S	R	S	R	R	S	S		8	8	8	8	8	8		8	7	7	7		55
96	1701_WRDN	9120503A	DUNE	1	S	R	S	S	S	S	S	S	S	S	S	S	S	S	S	S	R	S	S	S	S	S	R	R	S	S	R	R	R	S	S		8	8	8	8	8	8		8	2	2	4		3
97	1701_WRDN	PI634567	IDO587 (Stephens CLRFLD)	1	S	R	S	S	S	R	R	S	S	S	S	S	S	S	R	S	R	S	S	S	R	S	R	R	S	R	S	R	R	S	S		8	8	8	8	8	8		8	8	7	8		90
98	1701_WRDN	BZ980528	WB 528 (BZ-6W98-528)	1	S	R	S	S	S	R	R	S	S	S	S	S	S	S	S	S	R	S	S	S	R	S	R	R	S	S	S	R	R	S	S		8	8	8	4	8	7		2	2	3	2		1
99	1701_WRDN	W9600355	PALADIN (W96-355)	1	S	S	S	S	S	R	R	S	S	S	S	S	S	S	S	S	S	S	R	S	S	S	R	R	R	S	R	S	S	S	S		7	8	8	8	8	8		2	7	7	5		1
100	1701_WRDN	PI531244	RIO BLANCO	1	S	S	S	S	S	S	S	S	S	S	S	S	S	S	R	S	R	S	S	R	S	R	R	R	S	R	R	R	R	S	S		8	8	8	8	8	8		8	8	7	3		23
101	1701_WRDN	PI578278	IDO444	1	S	R	R	S	S	S	S	S	S	S	S	S	S	S	S	R	R	S	S	R	S	R	S	S	S	R	S	R	R	S	S		7	8	8	8	8	8		8	7	3	8		35
102	1701_WRDN	9134302A	SIMON	1	S	R	S	S	S	S	S	S	S	S	S	S	S	S	R	S	R	S	S	S	R	R	R	R	S	R	S	R	R	S	S		2	7	7	8	5	8		4	5	6	8		40
103	1701_WRDN	WPB00477	MOHLER	1	S	R	S	S	S	R	R	S	S	S	S	S	S	S	S	S	S	S	S	S	R	R	R	R	S	R	S	R	R	S	S		8	8	8	8	8	8		8	3	2	2		3
104	1701_WRDN	GMG000Q1	GEORGE (GMG Q-1)	1	S	R	S	S	S	S	S	S	S	S	S	S	S	S	R	S	R	S	S	S	S	S	R	R	S	R	R	R	R	S	S		8	8	8	8	8	8		2	2	2	2		1
105	1701_WRDN	GMG000Q2	RJAMES (GMG Q-2)	1	S	R	S	S	S	R	R	S	S	S	S	S	S	S	R	S	S	S	S	S	S	S	R	R	S	R	R	R	R	S	S		8	7	8	8	8	8		8	8	3	3		13
106	1701_WRDN	PI619419	DECLO	1	S	S	R	S	S	S	S	S	S	S	S	S	S	S	S	R	R	S	S	S	R	S	S	S	S	R	R	S	S	S	S		6	8	8	2	8	7		2	7	3	4		1
107	1701_WRDN	PI639953	IDO604	1	S	S	S	S	S	S	S	S	S	S	S	S	S	S	S	R	R	S	S	R	R	R	R	R	S	R	R	S	S	S	S		8	8	8	8	8	8		8	7	7	7		65
108	1701_WRDN	CItr17903	Mckay (IDO167)	1	S	S	S	R	R	S	S	S	S	S	S	S	S	S	S	R	R	S	S	S	S	S	S	S	R	R	R	S	S	S	S		3	7	2	3	3	7		3	3	2	3		8
109	1701_WRDN	PI645606	WA7970	1	S	R	S	S	S	S	S	S	S	S	S	S	S	S	S	S	R	S	S	S	S	S	S	S	S	S	R	R	R	S	S		8	7	8	8	8	8		8	3	6	6		20
110	1701_WRDN	PI645607	WA7971	1	S	S	S	S	S	S	S	S	S	S	S	S	S	S	S	R	R	S	S	S	S	S	S	S	S	R	S	S	S	S	S		8	7	8	8	8	8		2	7	2	2		6
111	1701_WRDN	OR2010007	ORCF-102	1	S	S	S	S	S	S	S	S	S	S	S	S	S	S	S	S	S	S	S	S	R	R	R	R	S	R	S	R	R	S	S		8	8	7	8	8	8		8	7	2	7		40
112	1701_WRDN	NEWTUBBS	TUBBS 06	1	S	S	S	S	S	S	S	S	S	S	S	S	S	S	S	R	R	S	S	S	R	R	S	S	S	R	R	R	R	S	S		9	8	8	8	8	7		9	2	2	3		13
113	1701_WRDN	PI606765	EDWIN	1	S	S	S	S	S	S	S	S	S	S	S	S	S	S	S	S	R	S	S	S	S	S	R	R	R	R	R	R	R	S	S		9	8	8	8	8	7		9	3	2	4		45
114	1701_WRDN	PI643435	CARA	1	S	S	S	S	S	S	S	S	S	S	S	S	S	S	S	R	R	S	R	R	R	S	R	R	R	R	R	S	S	S	S		2	2	7	8	3	7		3	2	3	8		35
115	1701_WRDN	PI645605	XERPHA (WA7973)	1	S	S	S	S	S	S	S	S	S	S	S	S	S	S	S	S	R	S	S	S	R	R	S	S	S	R	S	R	R	S	S		2	2	2	2	2	2		2	2	2	2		1
116	1701_WRDN	GT895880	CONCEPT	1	S	R	S	S	S	S	S	S	S	S	S	S	S	S	S	R	S	S	S	S	S	S	S	S	R	R	R	R	R	S	S		8	8	8	7	8	8		8	7	2	7		45
117	1701_WRDN	PI634717	BAUERMEISTER (WA7939)	1	S	S	S	S	S	S	S	S	S	S	S	S	S	S	R	R	S	S	S	S	S	S	S	S	S	R	R	S	S	S	S		8	8	8	8	8	8		8	3	3	4		30
118	1701_WRDN	PI638535	Farnum (WA007975)	1	S	S	S	S	S	S	S	S	S	S	S	S	S	S	S	S	R	S	S	S	S	S	R	R	S	R	R	S	S	S	S		7	8	8	8	7	8		7	7	6	7		45
119	1701_WRDN	IDO00575	JUNIPER	1	S	S	S	S	S	S	S	S	S	S	S	S	S	S	S	S	R	S	S	S	S	S	S	S	R	R	R	S	S	S	S		6	5	8	8	4	8		0	2	2	2		0
120	1701_WRDN	BZ96788E	EDDY	1	S	S	R	S	S	S	S	S	S	S	S	S	S	S	S	S	S	S	S	S	R	S	R	R	R	R	R	S	S	S	S		2	2	8	8	8	2		5	2	7	6		20
121	1701_WRDN	IMI FINLEY	IMI FINLEY	1	S	S	S	S	S	S	S	R	R	R	R	S	S	S	S	R	R	S	S	S	S	S	S	S	R	R	S	S	S	S	S		8	8	8	7	8	8		2	7	3	5		1
122	1701_WRDN	PI634716	MDM (WA7936)	1	S	S	R	S	S	S	S	S	S	S	S	S	S	S	S	S	S	S	S	S	S	S	S	S	S	R	R	R	R	S	S		1	2	7	8	7	2		4	2	2	3		10
123	1701_WRDN	PI639953	UI DARWIN (IDO604)	1	S	S	S	S	S	S	S	S	S	S	S	S	S	S	S	S	R	S	S	S	R	S	S	S	S	R	R	S	S	S	S		7	8	8	7	8	8		8	7	7	8		35
124	1701_WRDN	PPX1008-02	SALUTE	1	S	S	S	S	S	S	S	S	S	S	S	S	S	S	S	S	R	S	S	S	S	S	R	R	S	R	R	S	S	S	S		3	4	8	7	7	2		2	2	2	5		10
125	1701_WRDN	ORI2042037	ORCF-103	1	S	S	S	S	S	S	S	S	S	S	S	S	S	S	S	S	R	S	S	S	S	S	S	S	S	R	R	R	R	S	S		8	8	8	8	8	8		2	3	2	4		1
126	1701_WRDN	OSU POP-28-13	AP700CL	1	S	S	S	S	S	S	S	S	S	S	S	S	S	S	S	S	R	S	S	S	R	R	R	R	S	R	S	R	R	S	S		8	8	8	8	8	8		8	2	7	8		35
127	1701_WRDN	0902Plot27	BITTERROOT	1	S	S	S	S	S	R	R	S	S	S	S	S	S	S	R	R	R	S	S	S	R	R	R	R	S	R	R	R	R	S	S		8	8	8	2	8	8		2	2	2	4		1
128	1701_WRDN	0902Plot31	SKILES	1	S	S	S	S	S	S	S	S	S	S	S	S	S	S	S	R	R	S	S	S	R	S	S	S	S	R	R	R	R	R	R		8	7	7	7	8	7		8	0	2	2		0
129	1701_WRDN	0902Plot35	WB 523	1	S	S	S	S	S	S	S	S	S	S	S	S	S	S	S	S	R	S	S	S	S	S	S	S	R	R	R	S	S	S	S		8	8	8	8	8	8		2	2	2	2		1
130	1701_WRDN	0902Plot36	WB-528 (WestBred 470/Madsen)	1	S	S	S	S	S	R	R	S	S	S	S	S	S	S	S	S	S	S	S	S	R	S	R	R	S	S	S	R	R	S	S		8	8	8	8	8	8		2	2	2	2		1
131	1701_WRDN	0902Plot37	WB 456	1	S	S	S	S	S	R	R	S	S	S	S	S	S	S	S	S	R	S	S	S	R	R	R	R	S	R	S	R	R	S	S		8	8	8	7	8	8		2	2	2	4		5
132	1701_WRDN	0902Plot44	LEGION	1	S	S	S	S	S	R	R	S	S	S	S	S	S	S	S	S	R	S	S	S	R	S	R	R	S	R	S	R	R	S	S		7	8	8	7	8	8		2	3	2	3		5
133	1701_WRDN	0902Plot46	CDC PTARMIGAN	1	S	S	S	S	S	S	S	S	S	S	S	S	S	S	S	R	R	S	S	S	S	S	S	S	S	R	S	S	S	S	S		5	8	7	2	8	8		2	2	0	2		0
134	1701_WRDN	0902Plot76	NORWEST 553	1	S	S	S	S	S	R	R	S	S	S	S	S	S	S	S	S	R	S	S	S	R	S	S	S	R	R	R	S	S	S	S		8	8	8	8	8	7		8	7	7	8		70
135	1701_WRDN	0902Plot78	MOL	1	S	S	R	S	S	S	S	S	S	S	S	S	S	S	S	S	S	S	S	S	S	S	S	S	S	R	S	S	S	S	S		7	7	8	5	4	8		0	2	2	2		0
136	1701_WRDN	0902Plot81	NORRIS	1	S	S	S	S	S	S	S	S	S	S	S	S	S	S	S	R	R	S	S	S	R	S	S	S	S	S	R	R	R	S	S		8	7	8	8	8	7		0	3	7	4		0
137	1701_WRDN	0902Plot88	ESPERIA	1	S	S	S	R	R	S	S	R	R	S	S	S	S	S	R	S	S	S	S	S	S	S	S	S	R	R	R	S	S	S	S		9	7	8	8	8	7		9	8	7	6		70
138	1701_WRDN	0902Plot97	PALOMINO	1	S	S	S	S	S	R	R	S	S	S	S	S	S	S	S	S	R	S	R	S	S	S	S	S	R	R	S	S	S	S	S		8	8	8	8	8	8		8	3	7	5		55
139	1701_WRDN	0902Plot98	NUDAKOTA	1	S	S	S	S	S	R	R	S	S	S	S	S	S	S	S	R	R	S	S	S	R	R	S	S	R	R	S	R	R	S	S		7	7	8	8	8	8		8	3	8	3		28
140	1701_WRDN	0902Plot99	MIETI (NEW)	1	S	S	S	S	S	S	S	S	S	S	S	S	S	S	S	S	R	S	S	S	S	S	S	S	S	R	R	S	S	S	S		8	8	8	8	8	8		8	7	8	6		26
141	1701_WRDN	1602_WEDN_5	OR2120012R	1	S	S	R	S	S	R	R	S	S	S	S	S	S	S	S	R	R	S	S	R	R	S	S	S	R	R	S	R	R	S	S		8	8	8	8	8	8		8	7	8	4		25
142	1701_WRDN	1602_WEDN_6	OR2120276H	1	S	S	S	S	S	R	R	S	S	S	S	S	S	S	R	S	R	S	R	S	R	S	S	S	R	R	S	S	S	S	S		7	7	8	7	8	8		2	2	2	2		1
143	1701_WRDN	1602_WEDN_7	04PN028B-3	1	S	S	S	S	S	R	R	S	S	S	S	S	S	S	S	S	S	S	S	S	R	S	R	R	S	R	S	S	S	S	S		7	7	8	7	8	8		8	2	2	4		6
144	1701_WRDN	1602_WEDN_10	IDO1101	1	S	S	R	S	S	S	S	S	S	S	S	S	S	S	S	S	R	S	S	S	S	S	R	R	R	R	S	R	R	S	S		8	7	8	7	8	7		2	2	3	3		1
145	1701_WRDN	1602_WEDN_17	WA 8180	1	S	S	S	S	S	S	S	S	S	R	R	S	S	S	S	R	R	S	S	S	S	R	S	S	R	R	R	S	S	S	S		7	7	8	8	8	8		8	3	3	3		28
146	1701_WRDN	1602_WEDN_18	WA 8197	1	S	S	R	S	S	S	S	S	S	S	S	S	S	S	S	S	R	S	S	S	S	S	R	R	S	R	S	S	S	S	S		2	2	8	8	2	2		2	2	8	2		5
147	1701_WRDN	1602_WEDN_19	WA 8207	1	S	S	S	S	S	S	S	S	S	S	S	S	S	S	S	S	R	S	S	S	R	S	R	R	S	R	R	R	R	S	S		7	8	8	8	2	8		2	2	2	2		1
148	1701_WRDN	1602_WEDN_20	WA 8228	1	S	S	S	S	S	S	S	R	R	R	S	S	S	S	R	S	R	S	S	S	S	S	S	S	R	R	S	S	S	S	S		3	7	8	8	2	8		0	2	2	2		0
149	1701_WRDN	1602_WEDN_22	WA 8229	1	S	S	R	S	S	S	S	R	R	R	R	S	S	S	S	R	R	S	S	S	S	R	R	R	R	R	S	S	S	S	S		2	2	2	2	2	2		2	2	2	2		1
150	1701_WRDN	1602_WEDN_23	WA 8246	1	S	S	R	S	S	S	S	S	S	S	S	S	S	S	S	S	S	S	S	S	S	S	R	R	R	R	R	S	S	S	S		1	2	7	8	1	2		1	2	2	2		3
151	1701_WRDN	1602_WEDN_24	WA 8247	1	S	S	R	S	S	S	S	S	S	S	S	S	S	S	S	R	R	S	S	S	R	R	R	R	R	R	S	S	S	S	S		3	3	8	7	2	8		3	2	2	2		8
152	1701_WRDN	1602_WEDN_25	WA 8250	1	S	S	R	S	S	S	S	S	S	S	S	S	S	S	S	S	S	S	S	S	R	R	R	R	R	R	S	S	S	S	S		7	2	7	2	2	3		5	2	2	2		18
153	1701_WRDN	1602_WEDN_29	OR2110664	1	S	S	S	S	S	R	R	S	S	S	S	S	S	S	S	R	R	S	R	S	R	R	S	S	R	R	S	S	S	S	S		7	7	8	8	8	8		2	7	3	2		1
154	1701_WRDN	1602_WEDN_31	WA 8231	1	S	S	R	S	S	S	S	S	S	S	S	S	S	S	S	S	R	S	S	S	R	S	R	R	S	S	S	S	S	S	S		8	7	7	8	7	8		0	2	2	2		0
155	1701_WRDN	1602_WEDN_32	WA 8248	1	S	S	S	S	S	R	R	S	S	S	S	S	S	S	S	S	R	S	S	S	R	S	S	S	S	R	S	S	S	S	S		5	7	8	8	8	8		2	3	2	2		5
156	1701_WRDN	1602_WEDN_33	WA 8249	1	S	S	S	S	S	R	R	S	S	S	S	S	S	S	S	S	S	S	S	S	S	R	R	R	S	R	S	S	S	S	S		8	8	8	8	8	8		2	2	2	2		1
157	1701_WRDN	1602_WEDN_39	OR2110679	1	S	S	R	S	S	R	R	S	S	S	S	S	S	S	S	R	R	S	S	S	R	R	S	S	S	R	R	R	R	S	S		3	5	7	3	7	2		2	2	3	2		1
158	1701_WRDN	1602_WEDN_58	IDN 07-28017B	1	S	S	S	S	S	R	R	S	S	S	S	S	S	S	S	S	R	S	S	S	R	R	R	R	S	R	R	S	S	S	S		7	7	7	2	8	2		2	2	2	2		0
159	1701_WRDN	1602_WEDN_59	IDO1108DH	1	S	S	R	S	S	S	S	S	S	S	S	S	S	S	S	R	R	S	S	S	S	S	R	R	S	R	S	S	S	S	S		2	2	7	8	2	2		2	3	2	2		3
160	1701_WRDN	1602_WEDN_79	4J0713366C	1	S	S	S	S	S	S	S	S	S	S	S	S	S	S	S	S	R	S	S	S	S	R	S	S	R	R	R	R	R	S	S		2	2	2	7	2	3		2	2	2	2		8
161	1701_WRDN	1602_WEDN_80	ARS06135-9C	1	S	S	S	S	S	S	S	S	S	S	S	S	S	S	S	S	R	R	S	S	R	S	S	S	R	R	S	R	R	S	S		2	3	7	8	2	7		2	2	2	4		30
162	1701_WRDN	1602_WEDN_86	WA 8251 (KXB-04)	1	S	S	S	S	S	S	S	S	S	S	S	S	S	S	S	S	R	S	S	S	S	S	S	S	S	R	S	R	R	S	S		9	8	8	8	7	8		8	7	7	7		70
163	1701_WRDN	1602_WEDN_89	WA 8202	1	S	S	R	S	S	S	S	S	S	R	R	S	S	S	S	R	R	S	S	S	R	R	S	S	S	R	S	R	R	S	S		8	8	7	7	8	2		8	2	2	5		15
164	1701_WRDN	1602_WEDN_90	WA 8226	1	S	S	R	S	S	S	S	S	S	S	S	S	S	S	S	S	R	S	S	S	S	S	R	R	R	R	S	S	S	S	S		8	8	7	3	8	5		2	2	2	4		0
165	1701_WRDN	1602_WEDN_91	WA 8227	1	S	S	S	S	S	R	R	S	S	S	S	S	S	S	S	S	R	S	S	S	R	S	R	R	S	R	S	R	R	S	S		8	8	2	2	8	4		2	2	2	2		0
166	1701_WRDN	1602_WEDN_92	WA 8243	1	S	S	S	S	S	S	S	S	S	S	S	S	S	S	R	S	R	S	S	S	R	S	S	S	S	S	R	S	S	S	S		9	8	8	7	8	7		9	2	2	3		35
167	1701_WRDN	1602_WEDN_93	WA 8244	1	S	S	S	S	S	S	S	R	R	S	S	S	S	S	S	R	R	S	S	S	R	R	S	S	S	R	R	R	R	S	S		9	8	8	2	8	7		9	2	2	3		18
168	1701_WRDN	1602_WEDN_100	OR2110526	1	S	R	R	S	S	S	S	S	S	S	S	S	S	S	S	S	R	S	S	S	R	S	S	S	R	R	R	R	R	S	S		9	5	8	8	8	7		2	2	2	2		1
169	1701_WRDN	1602_WEDN_107	IDN 01-10704A	1	S	S	S	S	S	R	R	S	S	S	S	S	S	S	S	S	R	S	S	S	R	R	S	S	S	R	R	R	R	S	S		8	8	8	8	8	8		2	2	2	2		0
170	1701_WRDN	1602_WEDN_108	IDN 06-03303B	1	S	S	S	S	S	R	R	S	S	S	S	S	S	S	S	S	R	S	S	S	R	R	S	S	S	R	S	R	R	S	S		8	8	8	3	8	7		2	2	2	3		3
171	1701_WRDN	1602_WEDN_109	IDN 06-18102A	1	S	S	S	S	S	R	R	S	S	S	S	S	S	S	S	S	R	S	S	S	R	S	S	S	S	R	S	S	S	S	S		8	8	8	7	8	7		2	2	2	2		8
172	1701_WRDN	1602_WEDN_110	ARS06136-49C	1	S	S	S	S	S	R	R	S	S	S	S	S	S	S	S	S	S	S	S	R	R	R	S	S	R	R	R	S	S	S	S		2	2	2	2	2	2		2	2	2	2		8
173	1701_WRDN	1602_WEDN_113	WA 8187	1	S	S	S	S	S	R	R	S	S	S	S	S	S	S	S	S	R	S	S	S	R	S	R	R	R	R	S	R	R	S	S		2	2	2	2	8	2		2	2	2	2		1
174	1701_WRDN	1602_WEDN_114	WA 8206	1	S	S	S	S	S	R	R	S	S	S	S	S	S	S	R	S	R	S	S	S	R	S	R	R	S	R	S	S	S	S	S		8	7	7	4	8	2		2	2	2	2		1
175	1701_WRDN	1602_WEDN_115	WA 8232	1	S	R	S	S	S	S	S	S	S	S	S	S	S	S	S	R	R	S	S	S	R	S	R	R	S	R	S	R	R	S	S		8	7	8	8	8	7		2	2	2	2		0
176	1701_WRDN	1602_WEDN_116	WA 8233	1	S	S	S	S	S	S	S	S	S	S	S	S	S	S	R	S	S	S	S	S	S	S	S	S	S	R	S	R	R	S	S		8	8	8	2	8	8		2	2	2	2		1
177	1701_WRDN	1602_WEDN_117	WA 8234	1	S	R	S	S	S	R	R	S	S	S	S	S	S	S	S	R	R	S	S	S	R	S	R	R	S	R	S	R	R	S	S		9	8	8	3	8	8		2	2	7	2		0
178	1701_WRDN	1602_WEDN_118	WA 8235	1	S	S	S	S	S	R	R	S	S	S	S	S	S	S	S	S	R	S	S	S	S	R	R	R	S	R	S	R	R	S	S		6	2	7	2	8	2		2	2	2	2		3
179	1701_WRDN	1602_WEDN_119	WA 8245	1	S	R	S	S	S	S	S	S	S	S	S	S	S	S	R	R	R	S	S	S	R	S	R	R	R	R	S	S	S	S	S		8	7	7	8	8	8		2	2	2	4		0
180	1701_WRDN	1602_WEDN_126	OR2090473	1	S	R	R	S	S	S	S	S	S	S	S	S	S	S	S	S	R	S	S	S	R	S	S	S	R	R	S	R	R	S	S		8	8	7	5	8	8		2	2	2	2		3
181	1701_WRDN	1602_WEDN_68	Jasper (WA 8169)	1	S	R	R	S	S	S	S	S	S	S	S	S	S	S	R	R	R	S	S	S	R	S	S	S	R	R	S	S	S	S	S		7	7	8	7	8	7		2	2	2	5		1
182	1701_WRDN	1502_WEDN_34	ARS Amber	1	S	S	S	S	S	S	S	S	S	S	S	S	S	S	R	S	R	S	S	S	R	S	S	S	S	R	S	S	S	S	S		9	8	8	8	8	7		9	7	8	8		95
183	1701_WRDN	1502_WEDN_72	WA 8212	1	S	R	S	S	S	S	S	S	S	S	S	S	S	S	S	S	R	S	S	S	R	S	S	S	S	R	S	S	S	S	S		9	8	8	8	8	8		9	8	8	8		95
184	1701_WRDN	1502_WEDN_76	WA 8177	1	S	S	S	S	S	S	S	S	S	S	S	S	S	S	R	S	R	S	S	S	S	S	R	R	S	R	S	S	S	S	S		9	8	8	8	8	7		9	7	8	8		95
185	1701_WRDN	1602_WEDN_14	Earl (WA 8180)	1	S	S	S	S	S	R	R	S	S	S	S	S	S	S	S	S	R	S	S	S	S	R	S	S	S	R	R	S	S	S	S		6	5	8	6	7	7		2	2	2	2		0
186	1702_WEDN	1	LCS Colonia	1	S	S	R	S	S	R	R	S	S	S	S	S	S	S	S	S	S	S	S	S	S	S	S	S	S	R	S	S	S	S	S		4	6	6	2	2	7		2	2	2	2		0
187	1702_WEDN	2	LCS Jet	1	S	S	R	S	S	R	R	S	S	S	S	S	S	S	S	S	R	S	S	S	R	S	S	S	S	R	S	S	S	S	S		2	2	7	6	2	7		2	2	3	2		1
188	1702_WEDN	3	LWW14-73915	1	S	R	R	S	S	R	R	S	S	S	S	S	S	S	S	S	S	S	S	S	R	R	R	R	R	R	S	S	S	S	S		4	4	6	6	4	8		2	2	2	2		0
189	1702_WEDN	4	Keldin	1	S	R	S	S	S	S	S	S	S	S	S	S	S	S	S	R	S	S	S	S	R	S	R	R	S	R	S	S	S	S	S		8	7	8	5	8	8		8	2	6	4		40
190	1702_WEDN	5	WB4623CLP	1	S	S	R	S	S	R	R	S	S	S	S	S	S	S	S	S	R	S	S	S	S	S	R	R	R	S	S	R	R	S	S		8	5	8	8	7	8		2	3	3	3		8
191	1702_WEDN	6	WB-Arrowhead	1	S	S	R	S	S	R	R	S	S	S	S	S	S	S	S	S	R	S	S	S	S	S	S	S	S	R	R	S	S	S	S		2	2	2	7	2	2		2	2	6	3		3
192	1702_WEDN	7	XA4103	1	S	S	S	S	S	S	S	S	S	S	S	S	S	S	S	S	S	S	R	S	R	S	S	S	R	S	S	R	R	S	S		8	7	8	8	8	7		2	2	2	3		1
193	1702_WEDN	8	XA4104	1	S	S	S	S	S	R	R	S	S	S	S	S	S	S	S	S	R	S	S	S	S	S	R	R	S	S	S	S	S	S	S		8	8	8	7	8	8		8	2	3	2		8
194	1702_WEDN	9	SY Clearstone CL2	1	S	S	S	S	S	S	S	S	S	S	S	S	S	S	S	R	R	S	S	S	S	R	R	R	R	S	S	S	S	S	S		3	2	3	2	3	7		2	3	2	3		11
195	1702_WEDN	10	SY Touchstone	1	S	S	R	S	S	R	R	S	S	S	S	S	S	S	S	S	R	S	S	S	R	S	R	R	S	S	S	S	S	S	S		8	7	8	7	8	8		2	2	2	2		1
196	1702_WEDN	11	Whetstone	1	S	S	S	S	S	R	R	R	R	S	S	S	S	S	S	S	R	S	S	S	S	R	S	S	R	S	S	S	S	S	S		8	8	8	6	8	7		2	2	2	2		13
197	1702_WEDN	12	Mandala	1	S	S	R	S	S	S	S	S	S	S	S	S	S	S	S	S	R	S	S	S	R	R	S	S	S	S	S	S	S	S	S		8	8	8	8	8	8		2	2	3	4		3
198	1702_WEDN	13	AP503 CL2	1	S	S	R	S	S	R	R	R	R	S	S	S	S	S	R	S	R	S	R	S	S	S	S	S	S	R	S	R	R	S	S		9	8	8	8	8	8		2	7	6	3		8
199	1702_WEDN	15	Sequoia (WA 8180)	1	S	R	R	S	S	R	R	R	R	S	S	S	S	S	S	S	R	S	S	S	S	R	S	S	R	S	R	S	S	S	S		2	2	7	8	2	2		2	2	7	4		10
200	1702_WEDN	16	WA 8247	1	S	S	R	S	S	R	R	S	S	S	S	S	S	S	R	R	R	S	S	S	R	R	R	R	R	S	S	S	S	S	S		9	2	8	2	7	8		2	2	2	3		8
201	1702_WEDN	17	WA 8272	1	S	S	S	S	S	R	R	S	S	S	S	S	S	S	S	S	S	S	S	S	S	S	R	R	R	R	R	S	S	S	S		2	2	8	7	2	2		2	2	2	2		0
202	1702_WEDN	18	WA 8273	1	S	S	S	S	S	S	S	S	S	R	S	S	S	S	S	S	R	S	S	S	S	S	S	S	S	R	S	S	S	S	S		2	5	7	8	2	7		2	2	2	2		0
203	1702_WEDN	19	LCS Aymeric	1	S	R	S	S	S	R	R	S	S	S	S	S	S	S	S	S	R	S	S	S	R	R	S	S	S	R	S	S	S	S	S		8	8	8	7	8	8		2	2	2	2		0
204	1702_WEDN	20	NSA10-2196	1	S	S	R	S	S	S	S	S	S	S	S	S	S	S	S	S	S	S	S	S	R	R	S	S	S	R	R	S	S	S	S		5	8	7	2	5	7		2	2	2	2		0
205	1702_WEDN	22	WA 8248	1	S	S	R	S	S	R	R	S	S	S	S	S	S	S	S	S	R	S	S	S	R	S	S	S	R	S	S	S	S	S	S		7	8	8	7	8	7		2	3	2	2		1
206	1702_WEDN	23	WA 8268	1	S	S	R	S	S	R	R	S	S	S	S	S	S	S	S	R	R	S	S	S	R	S	R	R	R	S	R	S	S	S	S		8	8	8	8	7	7		2	2	2	2		0
207	1702_WEDN	24	WA 8269	1	S	S	R	S	S	S	S	S	S	S	S	S	S	S	S	S	R	S	S	S	R	S	R	R	R	S	S	S	S	S	S		2	2	2	2	2	2		2	2	2	2		0
208	1702_WEDN	25	LCS Evina	1	S	S	R	S	S	R	R	S	S	S	S	S	S	S	S	S	R	S	S	S	R	R	S	S	S	S	S	S	S	S	S		2	4	7	3	2	7		2	2	2	5		6
209	1702_WEDN	26	Metropolis	1	S	S	S	S	S	R	R	S	S	S	S	S	S	S	S	S	R	S	S	S	R	S	S	S	S	R	R	R	R	S	S		8	7	8	7	8	2		2	2	2	5		8
210	1702_WEDN	27	Rebelde	1	S	S	S	S	S	S	S	S	S	S	S	S	S	S	S	S	R	S	S	S	S	R	S	S	S	R	R	S	S	S	S		8	6	8	8	8	7		2	2	7	3		1
211	1702_WEDN	28	KWS 145	1	S	S	R	S	S	S	S	S	S	S	S	S	S	S	S	S	R	S	S	S	R	R	S	S	S	R	R	R	R	S	S		8	8	7	7	8	7		2	2	3	7		6
212	1702_WEDN	29	LWW14-73163	1	S	R	S	S	S	S	S	S	S	S	S	S	S	S	S	S	R	S	S	S	R	R	R	R	S	R	R	R	R	S	S		2	7	6	2	7	2		2	2	2	2		8
213	1702_WEDN	30	Norwest Duet (LOR-092)	1	S	S	S	S	S	S	S	S	S	S	S	S	S	S	S	S	S	S	S	S	238	S	S	S	S	R	S	R	R	R	R		7	8	7	7	8	7		2	2	2	2		1
214	1702_WEDN	31	Mary	1	S	S	S	S	S	S	S	S	S	S	S	S	S	S	S	S	R	S	S	S	R	S	R	R	S	S	S	R	R	S	S		8	8	8	7	8	7		5	2	6	4		40
215	1702_WEDN	32	Norwest Tandem (LOR-334)	1	S	S	S	S	S	S	S	S	S	S	S	S	S	S	S	S	R	S	S	S	R	R	S	S	S	S	S	S	S	S	S		8	8	8	7	8	7		2	2	2	2		3
216	1702_WEDN	33	OR2121086	1	S	S	M	S	S	S	S	S	S	S	S	S	S	S	S	R	R	S	S	S	R	S	S	S	S	R	R	S	S	R	R		8	8	8	7	8	7		2	2	2	2		0
217	1702_WEDN	35	ORI2150031 CF+	1	S	R	R	S	S	S	S	S	S	R	R	S	S	S	S	S	R	S	S	S	S	R	R	R	S	S	S	R	R	R	R		8	8	3	7	8	8		2	2	2	2		0
218	1702_WEDN	37	SY 107	1	S	S	R	S	S	S	S	S	S	R	S	S	S	S	S	S	S	S	S	S	R	S	S	S	S	S	R	R	R	S	S		8	8	8	8	8	8		5	3	5	5		45
219	1702_WEDN	38	IDN 06-03303B	1	S	S	S	S	S	R	R	S	S	S	S	S	S	S	S	S	R	S	S	S	R	S	S	S	S	S	S	R	R	S	S		7	8	7	7	8	7		2	3	2	2		8
220	1702_WEDN	39	IDN 07-28017B	1	S	R	S	S	S	R	R	S	S	S	S	S	S	S	R	S	R	S	S	S	R	S	S	S	S	R	R	S	S	S	S		2	7	2	6	8	8		0	2	2	2		0
221	1702_WEDN	40	IDN 09-15702A	1	S	S	S	R	R	S	S	S	S	S	S	S	S	S	S	S	R	S	S	S	R	S	S	S	R	R	R	R	R	R	R		2	5	7	8	2	7		0	2	2	2		0
222	1702_WEDN	41	UI Castle CL+	1	S	S	S	S	S	S	S	S	S	S	S	S	S	S	S	R	R	S	S	S	R	S	S	S	S	S	R	R	R	S	S		8	7	2	7	8	2		0	3	3	3		0
223	1702_WEDN	42	UI Magic CL+	1	S	S	S	S	S	R	R	S	S	S	S	S	S	S	R	S	R	S	S	S	R	R	S	S	S	S	R	R	R	S	S		3	5	7	6	7	7		5	3	7	5		25
224	1702_WEDN	43	UI Sparrow (IDO1108DH)	1	S	S	R	S	S	S	S	S	S	S	S	S	S	S	R	R	R	S	S	R	S	S	R	R	S	R	S	S	S	R	R		2	2	2	8	2	2		2	2	2	3		18
225	1702_WEDN	44	ARS-Crescent	1	S	S	S	S	S	S	S	S	S	S	S	S	S	S	S	S	R	S	S	S	R	S	S	S	R	R	R	R	R	R	R		2	6	8	8	2	7		2	2	2	4		18
226	1702_WEDN	45	WB1376CLP	1	S	S	S	S	S	R	R	S	S	R	S	S	S	S	S	S	R	S	S	S	S	R	R	R	S	S	S	R	R	S	S		8	7	8	7	8	7		2	6	2	2		5
227	1702_WEDN	46	WB1529	1	S	R	S	R	R	S	S	S	S	S	S	S	S	S	S	S	S	S	S	S	R	S	R	R	S	S	R	S	S	S	S		9	8	8	8	8	8		3	3	2	4		3
228	1702_WEDN	47	WB1604	1	S	R	S	S	S	R	R	S	S	S	S	S	S	S	S	S	R	S	S	S	R	S	R	R	S	R	R	S	S	R	R		8	8	8	8	8	8		0	2	2	3		0
229	1702_WEDN	48	XA1101 CL+	1	S	S	S	S	S	R	R	S	S	S	S	S	S	S	S	S	S	S	R	S	R	R	S	S	R	R	S	R	R	S	S		6	3	7	5	5	6		2	2	2	2		3
230	1702_WEDN	49	XA1401 CL+	1	S	S	S	S	S	S	S	S	S	R	S	S	S	S	S	S	R	S	S	R	R	R	S	S	R	R	S	R	R	S	S		9	8	8	8	8	8		2	2	2	2		5
231	1702_WEDN	50	WB1783	1	S	R	S	S	S	R	R	S	S	S	S	S	S	S	S	S	S	S	S	S	R	R	R	R	S	R	R	R	R	S	S		8	8	2	8	8	8		0	2	2	2		0
232	1702_WEDN	51	Jasper	1	S	S	R	S	S	S	S	S	S	S	S	S	S	S	S	R	S	S	S	R	R	R	S	S	R	R	S	R	R	S	S		8	5	7	8	7	7		2	2	2	4		1
233	1702_WEDN	52	KXB-01	1	S	S	S	S	S	R	R	S	S	S	S	S	S	S	S	S	S	S	S	S	R	R	S	S	S	R	S	R	R	S	S		7	8	8	7	8	8		3	3	4	5		11
234	1702_WEDN	53	Puma ( Spitzer/Madsen//Rod/3/Spitzer/Madsen)	1	S	S	R	S	S	S	S	S	S	S	S	S	S	S	S	S	R	S	S	S	R	S	R	R	S	R	R	R	R	S	S		9	8	8	7	8	7		3	2	2	3		13
235	1702_WEDN	54	Xerpha	1	S	S	S	S	S	S	S	S	S	S	S	S	S	S	S	S	S	S	S	S	R	S	S	S	S	R	S	R	R	S	S		8	8	8	7	8	8		8	7	6	8		50
236	1702_WEDN	55	LWW14-73161	1	S	S	S	S	S	S	S	S	S	S	S	S	S	S	S	S	R	S	S	S	R	S	R	R	S	R	R	R	R	S	S		6	3	7	7	8	7		2	2	2	2		8
237	1702_WEDN	56	LWW14-74143	1	S	S	S	S	S	S	S	S	S	S	S	S	S	S	S	S	S	S	S	S	R	R	S	S	S	R	S	S	S	S	S		6	5	8	7	7	7		2	2	2	2		1
238	1702_WEDN	58	SY 04PN066-7	1	S	S	S	S	S	R	R	S	S	R	S	S	S	S	S	S	R	S	S	S	R	S	R	R	S	S	R	R	R	S	S		8	8	8	7	7	8		2	2	2	2		1
239	1702_WEDN	59	SY 09PN005#25	1	S	R	S	S	S	R	R	S	S	S	S	S	S	S	S	S	S	S	S	S	R	R	R	R	S	S	S	R	R	S	S		8	8	8	7	8	7		2	2	2	2		1
240	1702_WEDN	60	WA 8276	1	S	S	S	S	S	S	S	S	S	S	S	S	S	S	S	R	R	S	S	S	R	R	S	S	S	R	R	R	R	S	S		2	6	7	2	8	7		5	2	3	7		40
241	1702_WEDN	61	ARS20060123-31C	1	S	S	S	S	S	S	S	S	S	R	S	S	S	S	S	S	S	S	R	R	238	S	S	S	R	S	S	S	S	S	S		2	2	2	3	2	2		0	2	2	2		0
242	1702_WEDN	62	ARSDH08028-111C	1	S	S	S	S	S	S	S	S	S	R	S	S	S	S	S	S	R	S	R	R	R	S	S	S	S	R	R	S	S	S	S		8	2	2	2	8	2		2	2	2	3		3
243	1702_WEDN	64	Pritchett (4J0713366C)	1	S	S	S	S	S	S	S	S	S	S	S	S	S	S	S	S	S	S	S	S	R	R	S	S	R	R	R	S	S	S	S		2	2	8	7	3	7		3	2	2	3		15
244	1702_WEDN	65	WB1843	1	S	S	S	S	S	S	S	S	S	R	S	S	S	S	S	S	R	S	S	S	R	S	R	R	R	S	R	S	S	S	S		8	7	8	8	8	7		8	2	6	7		40
245	1702_WEDN	67	Curiosity CL+	1	S	S	S	S	S	S	S	S	S	S	S	S	S	S	S	S	S	S	S	S	S	S	S	S	S	S	R	S	S	S	S		6	8	8	6	8	7		7	7	4	5		50
246	1702_WEDN	69	Masami	1	S	S	S	S	S	S	S	S	S	S	S	S	S	S	R	S	R	S	S	S	R	S	R	R	S	R	S	R	R	S	S		7	8	7	7	8	7		2	7	2	2		10
247	1702_WEDN	70	Mela CL+	1	S	S	S	S	S	S	S	S	S	S	S	S	S	S	S	S	S	S	S	S	S	S	S	S	S	R	R	S	S	S	S		2	5	8	6	7	7		5	7	4	6		40
248	1702_WEDN	71	Otto	1	S	S	S	S	S	R	R	S	S	S	S	S	S	S	S	S	R	S	S	S	S	S	S	S	S	R	R	R	R	S	S		2	8	7	2	7	2		3	2	2	3		10
249	1702_WEDN	72	WA 8226	1	S	S	R	S	S	S	S	S	S	S	S	S	S	S	S	S	S	S	S	S	S	S	R	R	R	R	S	S	S	S	S		8	8	7	7	8	7		0	2	2	2		0
250	1702_WEDN	73	WA 8227	1	S	S	S	S	S	R	R	S	S	R	S	S	S	S	S	S	R	S	S	S	R	S	R	R	S	S	S	R	R	S	S		8	8	7	7	8	8		2	2	1	2		1
251	1702_WEDN	74	WA 8270	1	S	S	S	S	S	S	S	S	S	S	S	S	S	S	S	S	S	S	R	S	R	R	S	S	S	R	R	R	R	S	S		8	8	8	8	8	7		2	2	2	2		8
252	1702_WEDN	75	WA 8271	1	S	S	S	S	S	R	R	S	S	S	S	S	S	S	S	S	R	S	S	S	S	S	S	S	S	S	R	R	R	S	S		2	6	7	2	7	6		3	2	2	4		25
253	1702_WEDN	76	LCS Artdeco	1	S	S	S	S	S	S	S	S	S	S	S	S	S	S	S	S	S	S	S	S	R	R	S	S	S	S	S	S	S	S	S		7	7	7	7	8	7		2	2	2	3		6
254	1702_WEDN	77	LCS Drive (LWW12-7105)	1	S	S	S	S	S	R	R	S	S	S	S	S	S	S	S	R	R	S	S	R	R	S	S	S	R	R	S	S	S	S	S		3	6	8	2	2	7		0	2	1	2		0
255	1702_WEDN	78	LWW14-71195	1	S	S	S	S	S	S	S	S	S	S	S	S	S	S	S	S	S	S	S	S	R	S	S	S	S	S	S	S	S	S	S		6	6	6	2	8	2		0	2	2	2		0
256	1702_WEDN	79	LWW14-72916	1	S	S	R	S	S	S	S	S	S	S	S	S	S	S	S	R	R	S	S	S	R	S	S	S	S	S	S	S	S	S	S		8	2	8	8	8	7		2	2	2	2		1
257	1702_WEDN	80	Bobtail	1	S	S	R	S	S	S	S	S	S	S	S	S	S	S	R	S	S	S	S	S	R	S	S	S	S	S	S	R	R	S	S		7	2	7	7	7	7		2	2	2	2		1
258	1702_WEDN	81	OR2101043	1	S	S	S	S	S	R	R	S	S	S	S	S	S	S	R	S	R	S	S	S	R	R	R	R	R	R	S	R	R	S	S		7	8	7	8	8	2		0	2	2	2		0
259	1702_WEDN	82	Rosalyn	1	S	S	R	S	S	R	R	S	S	S	S	S	S	S	S	S	S	S	S	S	R	R	S	S	S	R	S	R	R	S	S		8	5	8	7	8	7		2	2	1	6		1
260	1702_WEDN	83	SY 09PN062#18	1	S	S	S	S	S	S	S	S	S	S	S	S	S	S	S	R	S	S	S	S	S	R	S	S	S	R	R	R	R	S	S		8	7	8	8	8	7		2	2	2	2		5
261	1702_WEDN	85	SY 46#16	1	S	S	S	S	S	S	S	R	R	S	S	S	S	S	R	S	S	S	S	S	R	S	R	R	R	R	R	R	R	S	S		8	8	8	5	8	7		2	3	2	2		5
262	1702_WEDN	86	WA 8274 CL+	1	S	S	S	S	S	R	R	S	S	S	S	S	S	S	S	R	R	S	S	S	R	R	R	R	S	S	R	R	R	S	S		8	8	8	7	8	7		2	2	2	2		1
263	1702_WEDN	87	SY Assure	1	S	S	R	S	S	S	S	S	S	S	S	S	S	S	S	S	S	S	S	S	R	S	R	R	S	S	S	R	R	S	S		8	7	8	7	8	7		2	2	0	2		5
264	1702_WEDN	88	SY Ovation	1	S	S	S	S	S	S	S	R	R	S	S	S	S	S	S	R	R	S	S	S	R	R	R	R	R	S	R	R	R	S	S		8	7	8	8	8	8		2	2	2	3		8
265	1702_WEDN	89	UI Palouse CL+	1	S	S	S	S	S	S	S	S	S	S	S	S	S	S	S	S	S	S	R	S	R	R	S	S	S	S	R	R	R	S	S		8	8	8	8	8	8		3	7	2	3		30
266	1702_WEDN	90	UI-WSU Huffman	1	S	S	R	S	S	R	R	S	S	S	S	S	S	S	R	S	S	S	S	S	R	R	R	R	R	S	R	S	S	S	S		8	8	8	7	8	8		2	2	2	2		3
267	1702_WEDN	91	ARS20040150-2C	1	S	S	S	S	S	S	S	S	S	S	S	S	S	S	S	S	S	R	R	R	R	S	S	S	R	S	S	R	R	S	S		2	2	2	2	2	2		2	2	2	2		3
268	1702_WEDN	92	ARSDH08028-44C	1	S	S	S	S	S	R	R	S	S	S	S	S	S	S	S	R	S	S	S	S	R	S	S	S	S	S	R	S	S	S	S		8	5	7	2	7	8		2	2	2	3		8
269	1702_WEDN	93	ARS-Selbu	1	S	S	S	S	S	S	S	S	S	S	S	S	S	S	S	S	S	S	S	S	R	S	R	R	S	S	R	S	S	S	S		2	2	2	7	2	2		2	3	2	2		6
270	1702_WEDN	98	WA 8187	1	S	S	S	S	S	R	R	S	S	S	S	S	S	S	S	S	R	S	S	S	R	S	R	R	R	R	S	R	R	S	S		6	6	2	7	7	7		2	2	1	2		3
271	1702_WEDN	99	YS-206	1	S	S	S	S	S	R	R	S	S	S	S	S	S	S	S	S	S	S	S	S	R	R	S	S	S	R	R	R	R	S	S		8	8	7	8	8	8		2	2	2	2		1
272	1702_WEDN	100	WA 8245	1	S	S	S	S	S	S	S	S	S	S	S	S	S	S	S	R	R	S	S	S	S	S	R	R	R	R	S	S	S	S	S		7	7	8	7	7	7		0	2	1	3		0
273	1702_WEDN	101	WA 8232	1	S	S	S	S	S	S	S	S	S	S	S	S	S	S	S	S	S	S	S	S	R	R	R	R	S	R	S	R	R	R	R		7	7	8	8	8	7		2	2	1	2		1
274	1702_WEDN	102	WA 8234	1	S	S	S	S	S	S	S	S	S	S	S	S	S	S	S	R	R	S	S	S	R	S	R	R	S	S	S	R	R	S	S		8	7	7	7	8	8		0	2	7	4		0
275	1702_WEDN	103	LCS Biancor	1	S	S	R	S	S	S	S	S	S	S	S	S	S	S	S	S	S	S	S	S	R	S	R	R	S	S	S	S	S	S	S		7	7	7	7	7	7		0	2	1	2		0
276	1702_WEDN	104	IDN 01-10704A	1	S	S	S	S	S	S	S	S	S	S	S	S	S	S	S	S	R	S	S	S	R	R	R	R	S	S	R	R	R	S	S		8	7	7	2	8	7		2	8	2	2		1
277	1702_WEDN	105	IDN 02-29001A	2	S	S	S	S	S	S	S	S	S	S	S	S	S	S	S	S	S	S	S	S	R	S	R	R	S	S	R	R	R	S	S		8	8	8	8	8	8		0	8	2	8		0
278	1709_WWCMN		Bruehl	2	S	S	S	S	S	S	S	S	S	S	S	S	S	S	S	S	R	S	S	S	R	R	R	R	R	S	R	R	R	S	S		3	3	2	2	3	3		0	2	2	2		0
279	1709_WWCMN		AP 700 CL	2	S	S	S	S	S	R	R	S	S	S	S	S	S	S	S	S	R	S	S	S	R	S	R	R	S	S	R	R	R	S	S		8	8	8	7	7	8		2	2	1	2		1
280	1709_WWCMN		WB-Junction	2	S	S	S	S	S	R	R	S	S	S	S	S	S	S	S	S	R	S	S	S	R	S	R	R	S	S	R	R	R	S	S		8	5	8	7	8	8		3	3	7	3		20
281	1709_WWCMN		LCS-Artdeco	2	S	S	S	S	S	S	S	S	S	S	S	S	S	S	S	S	R	S	S	S	R	R	S	S	R	S	S	S	S	S	S		7	7	7	8	8	8		2	2	2	5		8
282	1709_WWCMN		LCS-Azimut	2	S	S	S	S	S	R	R	S	S	R	S	S	S	S	S	R	R	S	S	S	R	S	S	S	S	S	S	S	S	S	S		3	5	7	2	3	3		2	2	2	2		1
283	1709_WWCMN		WB-Rimrock	2	S	S	S	S	S	S	S	S	S	S	S	S	S	S	S	S	R	S	S	S	S	S	S	S	S	S	S	S	S	S	S		9	8	8	8	8	8		9	3	3	7		70
284	1709_WWCMN		Earl (WA 8184)	2	S	S	S	S	S	S	S	R	R	R	S	S	S	S	S	R	S	S	S	S	S	R	S	S	R	R	R	S	S	S	S		4	2	7	8	7	8		2	2	2	2		1
285	1709_WWCMN		WB 1604	2	S	S	S	S	S	S	S	S	S	S	S	S	S	S	S	S	R	S	S	S	R	S	R	R	S	R	R	S	S	S	S		8	8	8	7	8	8		2	2	2	2		1
286	1709_WWCMN		WB 1529	2	S	S	S	S	S	R	R	S	S	S	S	S	S	S	S	S	S	S	S	S	R	S	S	S	R	R	R	R	R	S	S		8	8	8	7	8	8		2	2	1	5		8
287	1709_WWCMN		WB 1376CLP	2	S	S	S	S	S	R	R	S	S	S	S	S	S	S	R	R	S	S	S	S	S	S	R	R	S	R	S	R	R	S	S		8	8	8	7	8	8		2	2	2	2		3
288	1709_WWCMN		WB 1843	2	S	S	S	S	S	R	R	S	S	S	S	S	S	S	S	S	S	S	R	S	R	S	S	S	R	R	R	R	R	S	S		8	8	8	7	8	8		5	2	2	5		30
289	1709_WWCMN		WestBred 528	2	S	R	S	S	S	R	R	S	S	S	S	S	S	S	R	R	S	S	S	S	R	S	R	R	S	R	S	R	R	S	S		8	8	8	7	8	8		2	7	2	2		3
290	1709_WWCMN		Deloris	2	S	R	R	S	S	R	R	S	S	S	S	S	S	S	S	S	S	S	S	S	S	R	S	S	S	R	S	S	S	S	S		7	8	8	8	8	8		2	2	2	4		13
291	1709_WWCMN		Rampart	2	S	S	S	S	S	S	S	S	S	S	S	S	S	S	S	S	S	S	S	S	R	S	R	R	R	R	S	R	R	S	S		8	8	7	7	8	7		8	7	6	7		38
292	1709_WWCMN		Tiber	2	S	S	S	S	S	R	R	S	S	S	S	S	S	S	S	S	S	S	S	S	S	S	R	R	R	R	S	S	S	S	S		9	7	8	8	8	7		9	7	7	8		55
293	1709_WWCMN		Morgan	2	S	S	S	S	S	S	S	S	S	S	S	S	S	S	S	S	S	S	S	S	S	S	S	S	S	R	R	R	R	S	S		9	8	8	8	8	8		9	2	6	8		45
294	1709_WWCMN		Rocky	2	S	S	S	S	S	R	R	S	S	S	S	S	S	S	S	S	S	S	S	S	R	R	S	S	S	R	R	R	R	S	S		8	8	8	8	8	8		8	8	7	8		70
295	1709_WWCMN		Vanguard	2	S	S	S	S	S	S	S	S	S	S	S	S	S	S	S	S	S	S	R	S	R	R	R	R	S	R	S	R	R	S	S		7	8	8	7	8	8		8	7	7	7		45
296	1709_WWCMN		Redwin	2	S	R	S	S	S	S	S	S	S	S	S	S	S	S	S	S	S	S	S	S	S	R	S	S	S	R	R	R	R	S	S		8	8	8	8	8	7		8	7	6	7		45
297	1709_WWCMN		Winalta	2	S	S	S	S	S	R	R	S	S	S	S	S	S	S	S	R	S	S	S	S	S	R	S	S	R	R	R	R	R	S	S		8	8	8	8	8	7		8	7	6	6		70
298	1709_WWCMN		Pryor	2	S	S	S	S	S	S	S	S	S	S	S	S	S	S	S	S	S	S	S	S	S	S	S	S	S	R	S	S	S	S	S		8	8	7	8	8	8		8	8	4	5		65
299	1709_WWCMN		Promontory	2	S	S	R	S	S	R	R	S	S	S	S	S	S	S	S	R	S	S	S	S	S	S	R	R	S	R	R	S	S	S	S		2	8	7	8	0	2		1	2	8	5		11
300	1709_WWCMN		Jagalene	2	S	S	R	S	S	R	R	R	R	S	S	S	S	S	R	S	S	S	S	S	S	S	S	S	S	R	S	S	S	S	S		8	8	8	8	8	8		5	7	7	6		21
301	1709_WWCMN		Judith	2	S	S	R	S	S	R	R	R	R	S	S	S	S	S	R	S	S	S	S	S	S	S	S	S	S	R	S	S	S	S	S		8	8	8	8	8	8		8	7	8	8		50
302	1709_WWCMN		Big Horn	2	S	S	S	S	S	R	R	S	S	S	S	S	S	S	S	S	S	S	S	S	R	S	S	S	S	S	R	R	R	S	S		7	8	8	8	7	8		3	2	4	5		23
303	1709_WWCMN		MT1159CL (IMI)	2	S	S	S	S	S	S	S	S	S	S	S	S	S	S	S	S	S	S	S	S	S	R	R	R	S	R	S	S	S	S	S		8	8	8	8	8	8		8	7	8	8		65
304	1709_WWCMN		NuWest **	2	S	R	S	S	S	S	S	S	S	S	S	S	S	S	S	S	S	S	R	R	R	R	S	S	S	S	R	R	R	S	S		8	8	8	8	8	8		8	7	7	8		55
305	1709_WWCMN		Cheyenne	2	S	S	S	S	S	S	S	S	S	S	S	S	S	S	S	S	S	S	R	S	R	S	S	S	R	R	S	R	R	S	S		8	8	8	8	8	7		8	6	4	5		40
306	1709_WWCMN		Big Sky	2	S	S	S	S	S	R	R	S	S	S	S	S	S	S	S	S	S	S	S	S	R	S	S	S	S	R	R	R	R	S	S		9	8	7	8	8	7		9	7	7	8		75
307	1709_WWCMN		Erhardt	2	S	S	R	S	S	S	S	S	S	S	S	S	S	S	S	S	S	S	S	S	R	S	S	S	R	R	S	R	R	S	S		7	8	8	8	8	8		2	2	2	2		10
308	1709_WWCMN		Akron	2	S	S	R	S	S	S	S	S	S	S	S	S	S	S	S	S	S	S	S	S	S	R	S	S	S	R	S	R	R	S	S		8	8	8	8	8	7		8	6	7	8		70
309	1709_WWCMN		TAM 107	2	S	S	S	S	S	S	S	S	S	S	S	S	S	S	S	S	S	S	S	S	S	S	S	S	S	S	R	R	R	S	S		8	8	8	8	8	7		8	8	7	8		75
310	1709_WWCMN		Prairie Red	2	S	R	S	S	S	R	R	S	S	S	S	S	S	S	S	S	S	S	S	S	S	S	R	R	S	S	R	R	R	S	S		8	8	8	8	8	7		8	8	8	8		80
311	1709_WWCMN		Above	2	S	S	R	S	S	R	R	S	S	S	S	S	S	S	S	R	S	S	R	S	R	S	S	S	R	S	R	R	R	S	S		8	8	8	8	8	8		8	8	7	8		70
312	1709_WWCMN		Powers 99	2	S	S	R	S	S	S	S	S	S	S	S	S	S	S	S	S	S	S	S	S	R	S	S	S	S	S	R	R	R	S	S		8	8	8	8	8	8		8	8	8	8		80
313	1709_WWCMN		Ankor	2	S	R	R	S	S	S	S	S	S	S	S	S	S	S	S	S	S	S	S	S	S	R	R	R	R	R	S	R	R	S	S		7	8	8	8	8	7		8	8	8	8		65
314	1709_WWCMN		Yumar	2	S	S	S	S	S	R	R	S	S	S	S	S	S	S	S	S	R	R	R	S	R	R	S	S	R	R	R	S	S	S	S		8	8	8	8	8	8		8	8	8	8		70
315	1709_WWCMN		Yuma	2	S	S	S	S	S	S	S	S	S	S	S	S	S	S	S	S	S	S	S	S	R	S	S	S	R	R	R	S	S	S	S		8	8	8	7	8	8		8	8	8	8		75
316	1709_WWCMN		Halt	2	S	R	S	S	S	R	R	S	S	S	S	S	S	S	S	S	S	S	S	S	R	S	R	R	S	R	R	R	R	S	S		8	8	8	8	8	8		8	8	8	8		70
317	1709_WWCMN		Overley	2	S	S	S	S	S	R	R	S	S	S	S	S	S	S	R	S	S	S	S	S	S	R	S	S	S	R	S	S	S	S	S		8	8	8	7	8	7		8	7	7	7		16
318	1709_WWCMN		Cutter	2	S	S	R	S	S	R	R	S	S	S	S	S	S	S	R	S	S	R	R	R	S	R	S	S	S	R	S	S	S	S	S		9	8	8	8	8	7		3	3	7	5		16
319	1709_WWCMN		Neosho	2	S	S	R	S	S	R	R	S	S	S	S	S	S	S	S	S	S	S	R	S	R	S	S	S	S	S	S	S	S	S	S		9	8	8	8	8	8		3	3	7	5		30
320	1709_WWCMN		Thunderbolt	2	S	S	S	S	S	R	R	S	S	S	S	S	S	S	S	S	S	S	R	S	S	R	S	S	S	R	R	R	R	S	S		8	8	8	8	8	8		8	8	8	8		70
321	1709_WWCMN		Coronado	2	S	R	S	S	S	S	S	S	S	S	S	S	S	S	S	R	S	S	S	S	R	S	S	S	S	R	S	R	R	S	S		8	7	8	8	8	8		8	8	7	8		75
322	1709_WWCMN		Jagger	2	S	S	S	S	S	R	R	S	S	S	S	S	S	S	R	S	S	R	S	S	S	S	S	S	S	R	S	R	R	S	S		9	8	8	8	8	8		2	6	2	3		8
323	1709_WWCMN		Billings	2	S	S	R	S	S	S	S	S	S	S	S	S	S	S	S	S	S	S	S	S	R	S	R	R	S	S	R	R	R	S	S		8	8	8	8	8	8		2	2	2	3		1
324	1709_WWCMN		Duster	2	S	S	S	S	S	R	R	R	R	S	S	S	S	S	R	S	S	S	S	S	R	R	R	R	S	R	S	R	R	S	S		8	8	8	8	8	8		8	8	8	6		55
325	1709_WWCMN		Endurance	2	S	R	S	S	S	S	S	S	S	S	S	S	S	S	S	S	S	S	S	S	R	R	S	S	S	R	S	R	R	S	S		8	8	8	8	8	8		8	8	8	8		60
326	1709_WWCMN		Garrison	2	S	R	S	S	S	S	S	S	S	S	S	S	S	S	S	S	S	S	S	S	S	S	S	S	S	R	R	S	S	S	S		8	5	8	8	8	8		8	8	8	8		80
327	1709_WWCMN		Ruby Lee	2	S	S	S	S	S	S	S	S	S	S	S	S	S	S	R	R	S	S	S	S	R	S	S	S	S	R	S	R	R	S	S		7	8	8	8	8	8		8	8	8	8		80
328	1709_WWCMN		2158	2	S	S	S	S	S	S	S	S	S	S	S	S	S	S	S	S	S	S	S	S	R	S	R	R	S	R	R	S	S	S	S		7	8	8	7	8	8		8	7	8	8		75
329	1709_WWCMN		Centerfield	2	S	S	S	S	S	S	S	R	R	S	S	S	S	S	S	S	S	S	R	S	S	R	S	S	S	R	R	R	R	S	S		9	8	8	8	8	8		9	2	7	7		35
330	1709_WWCMN		Deliver	2	S	R	S	S	S	S	S	R	R	S	S	S	S	S	S	S	S	S	S	S	S	S	S	S	R	R	R	S	S	S	S		8	8	8	7	8	8		3	2	7	4		40
331	1709_WWCMN		Guymon	2	S	S	R	S	S	S	S	S	S	S	S	S	S	S	S	S	S	S	R	S	R	R	S	S	S	R	R	R	R	S	S		8	8	8	8	8	8		8	8	8	8		75
332	1709_WWCMN		OK Bullet	2	S	S	S	S	S	R	R	R	R	S	S	S	S	S	S	S	S	S	S	S	S	S	S	S	S	R	S	R	R	S	S		8	8	7	8	8	8		5	3	5	3		28
333	1709_WWCMN		OK Field	2	S	S	S	S	S	S	S	R	R	S	S	S	S	S	S	S	S	S	R	S	S	R	S	S	S	R	R	R	R	S	S		8	8	8	8	8	8		5	2	5	6		48
334	1709_WWCMN		OK Rising	2	S	S	S	S	S	R	R	S	S	S	S	S	S	S	S	S	S	S	S	S	S	S	S	S	S	R	S	R	R	S	S		8	8	8	8	8	8		5	3	8	5		16
335	1709_WWCMN		Pete	2	S	S	S	S	S	S	S	S	S	S	S	S	S	S	S	R	S	S	S	S	R	R	S	S	S	R	S	S	S	S	S		9	8	8	8	8	8		9	8	8	8		85
336	1709_WWCMN		OK 05212	2	S	S	R	S	S	R	R	S	S	S	S	S	S	S	S	S	S	S	S	S	S	S	S	S	R	S	R	S	S	S	S		8	7	8	8	8	8		8	8	7	7		80
337	1709_WWCMN		Longhorn	2	S	R	S	S	S	S	S	S	S	S	S	S	S	S	S	R	S	S	R	S	S	R	R	R	S	R	R	S	S	S	S		8	8	8	8	8	8		8	8	8	8		65
338	1709_WWCMN		TAM 105	2	S	S	S	S	S	R	R	S	S	S	S	S	S	S	S	S	S	S	S	S	S	R	S	S	S	R	R	R	R	S	S		7	7	8	8	8	8		8	7	7	8		65
339	1709_WWCMN		TAM 110	2	S	S	S	S	S	S	S	S	S	S	S	S	S	S	S	R	S	S	R	S	S	S	R	R	S	S	R	R	R	S	S		7	8	8	8	8	8		8	3	7	8		65
340	1709_WWCMN		TAM 111	2	S	R	S	S	S	S	S	S	S	S	S	S	S	S	S	S	S	S	R	S	S	R	S	S	S	S	R	R	R	S	S		7	7	8	7	8	7		8	7	8	7		70
341	1709_WWCMN		TAM 200	2	S	S	R	S	S	S	S	S	S	S	S	S	S	S	R	S	S	S	S	S	R	R	R	R	S	S	R	R	R	S	S		8	8	8	8	8	8		8	2	3	8		60
342	1709_WWCMN		Lockett	2	S	S	S	S	S	S	S	S	S	S	S	S	S	S	S	S	S	S	S	S	S	S	S	S	R	R	S	R	R	S	S		8	8	8	8	8	8		8	7	8	8		60
343	1709_WWCMN		Ogallala	2	S	S	R	S	S	R	R	S	S	S	S	S	S	S	R	S	S	S	R	S	S	S	S	S	S	R	S	S	S	S	S		8	8	8	8	8	8		2	2	7	8		6
344	1709_WWCMN		Dumas	2	S	S	S	S	S	S	S	S	S	S	S	S	S	S	S	S	S	S	R	S	S	R	S	S	R	R	S	R	R	S	S		8	8	8	8	8	8		8	7	8	8		65
345	1709_WWCMN		HG-9	2	S	S	S	S	S	R	R	S	S	S	S	S	S	S	S	R	S	S	S	S	S	R	S	S	R	R	R	S	S	S	S		7	8	8	8	8	8		8	2	7	8		55
346	1709_WWCMN		Pronghorn	2	S	S	S	S	S	R	R	R	R	S	S	S	S	S	S	S	S	S	S	S	R	S	S	S	S	R	S	S	S	S	S		8	8	8	8	8	8		8	3	7	8		85
347	1709_WWCMN		Alliance	2	S	R	S	S	S	S	S	S	S	R	R	S	S	S	S	S	S	S	S	S	R	S	S	S	S	R	S	R	R	S	S		8	7	8	8	8	8		8	3	7	8		75
348	1709_WWCMN		Millenium	2	S	S	S	S	S	S	S	S	S	S	S	S	S	S	S	S	S	S	R	S	R	S	S	S	S	R	R	S	S	S	S		8	8	8	7	8	8		8	2	8	8		80
349	1709_WWCMN		Buckskin	2	S	S	S	S	S	S	S	S	S	S	S	S	S	S	S	R	S	S	R	S	R	R	R	R	S	R	R	S	S	S	S		8	8	8	8	8	8		8	2	7	8		85
350	1709_WWCMN		Goodstreak	2	S	S	R	S	S	S	S	S	S	S	S	S	S	S	S	S	S	S	R	S	R	S	S	S	S	R	R	S	S	S	S		7	8	8	7	8	8		8	3	8	8		90
351	1709_WWCMN		Wahoo	2	S	S	S	S	S	S	S	S	S	S	S	S	S	S	S	R	S	S	S	S	S	S	S	S	S	R	R	S	S	S	S		7	8	8	8	8	7		8	3	7	6		70
352	1709_WWCMN		Wesley	2	S	S	S	S	S	S	S	S	S	S	S	S	S	S	S	S	S	S	S	S	S	S	S	S	S	R	S	S	S	S	S		8	8	8	8	8	7		8	3	8	8		90
353	1709_WWCMN		Arapahoe	2	S	S	S	S	S	S	S	S	S	S	S	S	S	S	S	S	S	S	S	S	R	S	S	S	S	R	R	S	S	S	S		7	8	8	8	8	7		8	3	7	8		85
354	1709_WWCMN		Expedition	2	S	R	S	S	S	R	R	S	S	S	S	S	S	S	S	S	S	S	S	S	R	R	S	S	S	R	R	R	R	S	S		8	8	8	8	8	8		8	3	7	8		60
355	1709_WWCMN		Harding	2	S	S	S	S	S	S	S	S	S	S	S	S	S	S	S	S	S	S	S	S	R	R	S	S	R	R	S	S	S	S	S		7	8	8	8	8	8		8	2	7	8		80
356	1709_WWCMN		Rose	2	S	S	S	S	S	S	S	S	S	S	S	S	S	S	R	S	S	S	S	S	R	R	S	S	R	R	R	R	R	S	S		8	8	8	8	8	8		8	2	7	8		55
357	1709_WWCMN		Crimson	2	S	R	S	S	S	S	S	S	S	S	S	S	S	S	R	S	S	S	S	S	R	R	S	S	R	R	R	R	R	S	S		7	8	8	8	8	8		8	2	8	7		65
358	1709_WWCMN		Wendy	2	S	S	S	S	S	R	R	S	S	S	S	S	S	S	S	S	S	S	S	S	S	R	S	S	S	R	S	R	R	S	S		8	8	8	8	8	8		8	3	7	7		90
359	1709_WWCMN		Beretta	2	S	S	S	S	S	S	S	S	S	S	S	S	S	S	S	S	S	S	S	R	S	R	S	S	S	R	S	S	S	S	S		8	8	8	8	8	8		8	2	8	8		85
360	1709_WWCMN		Natchez	2	S	S	R	S	S	R	R	S	S	S	S	S	S	S	S	S	S	S	R	S	S	R	S	S	S	S	R	R	R	S	S		8	8	8	7	7	8		2	3	3	4		15
361	1709_WWCMN		Panola	2	S	R	S	S	S	S	S	S	S	S	S	S	S	S	S	S	S	S	S	S	R	S	S	S	R	R	S	R	R	S	S		8	8	8	8	8	8		8	3	8	8		85
362	1709_WWCMN		Coker 9663	2	S	S	S	S	S	S	S	S	S	S	S	S	S	S	S	S	S	R	S	S	S	R	S	S	R	S	S	R	R	S	S		8	8	8	8	8	8		8	6	7	8		70
363	1709_WWCMN		Coker 9375	2	S	S	S	S	S	S	S	S	S	S	S	S	S	S	S	R	S	S	S	S	S	R	S	S	R	S	S	R	R	S	S		8	8	8	8	8	8		8	2	8	8		85
364	1709_WWCMN		AGS2060	2	S	R	S	S	S	S	S	S	S	S	R	S	S	S	S	S	S	S	S	S	S	R	S	S	S	R	S	R	R	S	S		8	8	8	8	8	8		5	2	8	5		33
365	1709_WWCMN		Armor Renegade	2	S	S	S	S	S	R	R	S	S	S	S	S	S	S	S	R	S	S	S	S	R	R	S	S	S	R	R	R	R	S	S		8	8	8	8	8	8		5	3	8	7		23
366	1709_WWCMN		Armor Ricochet	2	S	R	R	S	S	S	S	S	S	S	S	S	S	S	R	S	S	S	S	S	S	R	R	R	S	R	R	R	R	S	S		8	8	7	8	8	8		5	3	7	7		28
367	1709_WWCMN		Croplan Genetics 8302	2	S	S	R	S	S	S	S	S	S	S	S	S	S	S	S	S	S	S	R	S	S	R	R	R	S	R	S	R	R	S	S		8	8	8	8	8	8		2	3	6	4		35
368	1709_WWCMN		Croplan Genetics 8868	2	S	R	R	S	S	S	S	S	S	S	S	S	S	S	S	S	S	S	S	S	R	S	R	R	S	R	S	S	S	S	S		8	8	8	8	8	8		5	7	3	4		20
369	1709_WWCMN		Delta Grow 1600	2	S	S	R	S	S	R	R	S	S	S	S	S	S	S	S	S	S	S	S	S	R	S	R	R	S	R	S	S	S	S	S		8	8	7	8	8	8		2	2	2	4		1
370	1709_WWCMN		Delta Grow 8300	2	S	S	R	S	S	R	R	S	S	S	S	S	S	S	S	S	S	S	S	S	S	R	S	S	S	R	S	R	R	S	S		8	8	8	7	8	8		8	7	6	7		35
371	1709_WWCMN		Dixie 454	2	S	S	S	S	S	S	S	S	S	S	S	S	S	S	S	R	S	S	S	S	S	R	S	S	R	S	S	S	S	S	S		8	8	8	7	8	8		8	7	8	8		60
372	1709_WWCMN		Everest	2	S	S	S	S	S	R	R	S	S	S	S	S	S	S	S	S	S	S	S	S	S	R	S	S	R	S	R	S	S	S	S		8	8	8	7	8	8		8	7	8	8		55
373	1709_WWCMN		Progeny 166	2	S	S	S	S	S	S	S	S	S	S	S	S	S	S	S	S	S	S	S	S	R	S	S	S	S	R	R	S	S	S	S		8	8	8	7	8	8		8	2	8	7		50
374	1709_WWCMN		Syngenta Beretta	2	S	R	S	S	S	S	S	S	S	S	S	S	S	S	S	S	S	S	S	S	S	S	S	S	S	R	R	S	S	S	S		8	8	8	8	8	8		2	2	7	3		10
375	1709_WWCMN		Syngenta Oakes	2	S	S	S	S	S	S	S	S	S	S	S	S	S	S	S	S	S	S	S	S	S	S	S	S	R	S	S	R	R	S	S		8	8	8	8	8	8		3	2	8	8		30
376	1709_WWCMN		Syngenta Arcadia	2	S	R	S	S	S	S	S	S	S	S	S	S	S	S	S	S	S	S	R	S	S	R	S	S	S	S	S	R	R	S	S		7	8	8	7	8	8		2	2	7	4		13
377	1709_WWCMN		Syngenta 9553	2	S	S	R	S	S	S	S	S	S	S	S	S	S	S	R	R	S	S	S	S	S	R	S	S	R	R	S	R	R	S	S		8	8	3	7	8	7		2	2	2	3		1
378	1709_WWCMN		Terral LA 841	2	S	R	R	S	S	R	R	S	S	S	S	S	S	S	S	S	S	S	S	S	S	R	S	S	S	R	S	R	R	S	S		8	7	8	8	8	8		8	8	8	8		55
379	1709_WWCMN		Terral 8589	2	S	S	S	S	S	R	R	S	S	S	S	S	S	S	S	S	S	S	S	R	S	S	S	S	S	R	R	R	R	S	S		8	8	7	8	8	8		2	2	2	4		5
380	1709_WWCMN		USG 3555	2	S	S	R	S	S	S	S	S	S	S	S	S	S	S	S	S	S	S	S	S	S	R	S	S	S	R	S	R	R	S	S		7	8	7	7	8	8		8	3	2	6		55
381	1709_WWCMN		AGS 2010	2	S	S	R	S	S	R	R	R	R	S	S	S	S	S	S	S	S	S	R	R	S	S	S	S	S	R	S	R	R	S	S		8	8	7	8	8	8		8	3	7	8		65
382	1709_WWCMN		Fleming	2	S	S	S	S	S	R	R	S	S	S	S	S	S	S	R	S	S	S	S	S	S	R	S	S	S	R	S	R	R	S	S		8	8	8	8	8	8		8	2	8	8		55
383	1709_WWCMN		Coker 9184	2	S	S	S	S	S	S	S	S	S	S	S	S	S	S	S	S	S	S	S	S	S	R	S	S	S	S	S	R	R	S	S		8	8	8	8	8	8		8	2	8	8		65
384	1709_WWCMN		Coker 9436	2	S	S	S	S	S	S	S	S	S	S	S	S	S	S	S	S	S	S	S	S	S	R	S	S	S	R	S	R	R	S	S		8	8	8	7	8	8		8	7	8	8		75
385	1709_WWCMN		Coker 9511	2	S	S	S	S	S	S	S	S	S	S	S	S	S	S	R	S	S	S	R	S	R	S	R	R	S	R	S	S	S	S	S		7	8	8	7	8	7		2	2	7	4		3
386	1709_WWCMN		Coker 9553	2	S	S	R	S	S	S	S	S	S	S	S	S	S	S	R	S	S	S	S	S	S	S	S	S	R	R	S	R	R	S	S		8	8	8	7	8	8		8	2	3	4		28
387	1709_WWCMN		GA Gore	2	S	S	R	S	S	S	S	S	S	S	S	S	S	S	R	S	S	S	R	S	S	R	S	S	S	R	S	R	R	R	R		8	8	8	7	8	8		2	3	7	6		3
388	1709_WWCMN		Pioneer 26R22	2	S	S	S	S	S	S	S	S	S	S	S	R	R	S	S	S	S	S	S	S	S	S	S	S	S	R	S	R	R	S	S		8	8	8	7	8	8		8	8	8	8		45
389	1709_WWCMN		Pioneer 26R24	2	S	S	S	S	S	R	R	S	S	S	S	S	S	S	S	S	S	S	R	S	S	S	S	S	S	R	S	S	S	S	S		8	7	8	8	8	8		8	8	7	8		60
390	1709_WWCMN		Pioneer 26R61	2	S	S	S	S	S	S	S	S	S	S	S	S	S	S	R	R	S	S	R	S	S	S	R	R	S	R	S	R	R	S	S		8	8	8	8	8	7		8	8	8	8		23
391	1709_WWCMN		SS520	2	S	S	R	S	S	R	R	S	S	S	S	S	S	S	S	S	S	S	R	S	S	S	S	S	S	R	S	R	R	S	S		8	8	8	8	8	8		8	8	8	8		65
392	1709_WWCMN		SS535	2	S	S	R	S	S	R	R	S	S	S	S	R	R	S	R	S	S	S	S	S	S	S	S	S	S	R	S	R	R	S	S		8	7	7	7	8	8		3	5	7	6		18
393	1709_WWCMN		SS8302	2	S	S	R	S	S	R	R	S	S	S	S	S	S	S	S	S	S	S	S	S	S	R	R	R	S	R	S	R	R	S	S		8	7	8	8	8	8		8	2	8	7		30
394	1709_WWCMN		SS8308	2	S	S	S	S	S	S	S	S	S	S	S	R	R	S	S	S	S	S	S	S	R	S	S	S	S	R	R	R	R	S	S		8	8	8	8	8	8		8	8	8	8		75
395	1709_WWCMN		SS8404	2	S	S	S	S	S	S	S	S	S	S	S	S	S	S	R	S	S	S	S	S	S	R	S	S	S	S	S	R	R	S	S		8	8	8	8	8	8		8	8	8	8		75
396	1709_WWCMN		SS MPV 57	2	S	S	R	S	S	S	S	S	S	S	S	S	S	S	S	S	S	S	S	S	S	S	S	S	S	R	S	S	S	R	R		8	8	8	7	8	8		8	3	8	8		80
397	1709_WWCMN		USG 3592	2	S	S	S	S	S	S	S	S	S	S	S	S	S	S	S	S	S	S	S	S	R	R	S	S	S	R	R	S	S	S	S		8	8	8	8	8	8		8	8	6	4		28
398	1709_WWCMN		USG 3209	2	S	S	S	S	S	S	S	S	S	S	S	S	S	S	S	S	S	S	S	S	R	S	R	R	S	S	S	S	S	S	S		8	8	8	8	8	8		8	3	3	5		55
399	1709_WWCMN		Vigoro Dominion	2	S	S	R	S	S	S	S	S	S	S	S	R	R	S	S	S	S	S	S	S	S	R	R	R	S	S	S	R	R	S	S		7	8	8	7	8	8		8	2	6	3		20
400	1709_WWCMN		Vigoro McIntosh	2	S	S	S	S	S	S	S	S	S	S	S	R	R	S	S	S	S	S	S	S	S	S	S	S	S	R	S	R	R	S	S		8	8	8	8	8	8		8	7	8	8		95
401	1709_WWCMN		SS 520	2	S	S	S	S	S	S	S	S	S	S	S	R	R	S	S	S	S	S	S	S	S	S	S	S	S	R	S	R	R	S	S		8	8	8	8	8	8		8	8	8	7		90
402	1709_WWCMN		SS 550	2	S	S	S	S	S	S	S	S	S	S	S	R	R	S	S	R	S	S	S	S	S	R	R	R	S	S	S	S	S	S	S		8	8	8	8	8	8		8	8	8	8		70
403	1709_WWCMN		AgriPro Benton	2	S	S	R	S	S	S	S	S	S	S	S	S	S	S	S	S	S	S	S	S	R	S	R	R	S	R	R	S	S	R	R		7	8	8	8	8	8		8	8	7	8		80
404	1709_WWCMN		AgriPro Cooper	2	S	S	S	S	S	R	R	S	S	S	S	S	S	S	S	S	S	S	R	S	S	S	S	S	S	R	S	S	S	S	S		8	8	8	8	8	8		8	7	8	8		65
405	1709_WWCMN		Pioneer 26R58	2	S	S	R	S	S	R	R	S	S	S	S	S	S	S	S	S	S	S	S	S	S	R	S	S	S	R	S	R	R	S	S		8	8	7	7	7	7		8	2	6	6		50
406	1709_WWCMN		Pioneer 25R47	2	S	S	R	S	S	S	S	S	S	S	S	R	R	S	S	S	S	S	S	S	S	S	S	S	S	R	S	R	R	S	S		8	8	8	7	8	8		8	3	2	4		10
407	1709_WWCMN		Pioneer 25R54	2	S	S	R	S	S	S	S	S	S	S	S	R	R	S	S	S	S	S	S	S	S	R	S	S	S	R	S	R	R	R	R		8	8	8	8	8	8		8	7	2	4		23
408	1709_WWCMN		DK 9577	2	S	S	R	S	S	S	S	S	S	S	S	R	R	S	S	R	S	S	S	S	R	S	R	R	S	R	R	S	S	R	R		8	8	8	8	8	8		8	8	8	8		85
409	1709_WWCMN		KY93C-1238-17-1	2	S	S	R	S	S	S	S	S	S	S	S	S	S	S	S	S	S	S	S	S	S	R	S	S	S	R	R	S	S	S	S		8	8	8	8	8	8		8	8	3	8		90
410	1709_WWCMN		KY93C-1238-17-5	2	S	S	R	S	S	S	S	S	S	S	S	R	R	S	S	S	S	S	S	S	S	R	S	S	R	R	R	S	S	S	S		8	7	8	7	8	8		8	7	2	4		30
411	1709_WWCMN		KY97C-0232-2	2	S	S	S	S	S	S	S	S	S	S	S	R	R	S	S	S	S	S	S	S	S	R	S	S	S	S	S	R	R	R	R		8	7	8	7	8	8		8	7	8	4		40
412	1709_WWCMN		Allegiance	2	S	S	S	S	S	S	S	S	S	S	S	S	S	S	S	S	S	S	S	S	S	S	S	S	S	S	S	R	R	R	R		8	8	8	8	8	8		8	7	2	8		75
413	1709_WWCMN		Cooper	2	S	S	S	S	S	S	S	S	S	S	S	R	R	S	S	S	S	S	S	S	S	R	S	S	S	R	S	S	S	R	R		8	8	8	8	8	7		8	6	4	4		33
414	1709_WWCMN		INW 0101	2	S	S	S	S	S	R	R	S	S	S	S	S	S	S	S	R	S	S	S	S	S	S	S	S	S	S	S	R	R	S	S		8	8	8	8	8	8		8	2	3	3		28
415	1709_WWCMN		INW 0302	2	S	S	S	S	S	R	R	S	S	S	S	R	R	S	S	S	S	S	S	S	S	S	S	S	S	R	R	S	S	S	S		8	8	8	8	8	8		8	3	2	3		11
416	1709_WWCMN		INW 0303	2	S	S	S	S	S	R	R	S	S	S	S	R	R	S	S	S	S	S	S	S	S	R	R	R	S	R	R	S	S	S	S		8	8	8	8	7	8		8	2	2	8		85
417	1709_WWCMN		INW 0411	2	S	S	R	S	S	S	S	S	S	S	S	S	S	S	S	S	S	S	S	S	S	R	S	S	S	R	R	R	R	R	R		8	8	8	7	8	8		8	2	6	3		45
418	1709_WWCMN		INW 0412	2	S	S	R	S	S	R	R	S	S	S	S	S	S	S	S	R	S	S	S	S	S	R	S	S	R	R	R	R	R	S	S		8	8	8	8	8	8		8	7	7	8		85
419	1709_WWCMN		Coker 9312	2	S	S	R	S	S	S	S	S	S	S	S	R	R	S	S	S	S	S	S	S	S	R	S	S	S	R	S	S	S	S	S		7	8	8	8	8	8		8	2	2	3		50
420	1709_WWCMN		Crawford	2	S	S	S	S	S	S	S	S	S	S	S	S	S	S	S	S	S	S	R	S	S	R	S	S	S	R	S	R	R	R	R		8	8	8	8	8	8		8	7	8	8		75
421	1709_WWCMN		Sisson	2	S	S	R	S	S	S	S	R	R	S	S	R	R	S	S	S	S	S	R	S	S	R	S	S	S	R	R	S	S	S	S		8	8	8	8	8	8		8	8	8	8		80
422	1709_WWCMN		McCormick	2	S	S	R	S	S	S	S	S	S	S	S	S	S	S	S	S	S	S	S	S	S	S	R	R	S	R	S	S	S	S	S		8	8	8	8	8	8		2	2	2	3		1
423	1709_WWCMN		VA02W-370	2	S	S	S	S	S	S	S	S	S	S	S	S	S	S	S	S	S	S	S	S	S	S	S	S	S	R	S	R	R	S	S		8	7	7	7	8	8		2	2	3	3		1
424	1709_WWCMN		VA02W-555	2	S	S	S	S	S	S	S	S	S	S	S	S	S	S	S	S	S	S	S	S	S	S	S	S	S	R	S	R	R	S	S		8	8	8	8	8	8		8	2	2	7		60
425	1709_WWCMN		Dominion(RT)	2	S	S	S	S	S	S	S	S	S	S	S	R	R	S	R	S	S	S	S	S	S	S	R	R	S	S	S	R	R	S	S		8	8	8	8	8	8		8	8	3	8		75
426	1709_WWCMN		SS-MPV 57(RT)	2	S	S	R	S	S	S	S	S	S	S	S	R	R	S	S	S	S	S	S	S	S	S	S	S	S	R	R	S	S	S	S		8	8	8	8	8	8		8	3	3	5		15
427	1709_WWCMN		Featherstone 176(RT)	2	S	S	S	S	S	R	R	S	S	S	S	S	S	S	S	S	S	S	S	S	S	S	S	S	S	R	S	R	R	S	S		8	8	8	8	8	8		2	2	7	5		5
428	1709_WWCMN		Renwood 3706(DE	2	S	S	R	S	S	R	R	S	S	S	S	R	R	S	S	S	S	S	S	S	S	S	S	S	S	R	S	R	R	S	S		7	8	8	8	8	8		8	8	2	8		70
429	1709_WWCMN		Tribute(DE)	2	S	S	R	S	S	S	S	S	S	R	S	R	R	S	R	S	S	S	S	S	S	S	S	S	S	S	R	R	R	S	S		8	8	8	8	8	8		8	2	6	8		55
430	1709_WWCMN		Renwood 3260(DE)	2	S	S	S	S	S	S	S	S	S	S	S	R	R	S	S	S	S	R	S	S	S	R	S	S	R	S	S	R	R	S	S		8	8	8	8	8	8		8	2	8	8		90
431	1709_WWCMN		SS 520(RT)	2	S	S	R	S	S	S	S	S	S	S	S	S	S	S	R	S	S	S	S	S	S	R	S	S	S	R	S	R	R	S	S		8	8	8	8	8	8		8	7	8	8		90
432	1709_WWCMN		SS 550(RT)	2	S	S	R	S	S	S	S	S	S	S	S	R	R	S	S	R	S	S	R	S	S	S	S	S	R	R	S	S	S	S	S		8	8	8	8	8	8		8	7	8	8		80
433	1709_WWCMN		SS 560(RT)	2	S	S	S	S	S	S	S	S	S	S	S	R	R	S	S	S	S	S	S	S	S	S	S	S	R	R	R	S	S	S	S		8	8	8	8	8	8		8	7	8	4		40
434	1709_WWCMN		USG 3209(S)	2	S	S	R	S	S	S	S	S	S	S	S	R	R	S	S	S	S	S	S	S	R	S	R	R	S	S	S	R	R	S	S		8	8	8	8	8	8		8	7	7	8		80
435	1709_WWCMN		Caledonia	2	S	S	S	S	S	S	S	S	S	S	S	R	R	S	S	S	S	S	S	S	R	S	S	S	S	R	R	S	S	S	S		8	7	8	8	8	8		8	7	2	3		40
436	1709_WWCMN		Richland	2	S	S	S	S	S	S	S	S	S	S	S	R	R	S	S	S	S	S	S	S	R	S	S	S	R	R	R	S	S	R	R		8	7	8	8	8	8		8	7	6	8		45
437	1709_WWCMN		Geneva	2	S	S	R	S	S	S	S	S	S	S	S	S	S	S	S	S	S	S	R	S	R	S	S	S	R	R	R	S	S	S	S		8	7	8	8	8	8		8	7	6	8		40
438	1709_WWCMN		Superior	2	S	S	S	S	S	S	S	S	S	S	S	R	R	S	S	R	S	S	S	S	R	R	S	S	R	R	S	S	S	S	S		7	7	8	8	8	8		8	7	7	8		75
439	1709_WWCMN		Harus	2	S	S	S	S	S	R	R	S	S	S	S	R	R	S	S	S	S	S	S	S	R	S	S	S	S	R	R	R	R	S	S		8	7	8	8	8	8		8	8	7	8		70
440	1709_WWCMN		Ike	2	S	S	S	S	S	R	R	S	S	S	S	S	S	S	S	S	S	S	S	S	R	S	S	S	S	S	R	S	S	S	S		8	8	8	8	8	8		8	2	3	6		65
441	1709_WWCMN		Karl 92	2	S	S	S	S	S	S	S	S	S	S	S	S	S	S	S	S	S	S	S	S	S	S	S	S	R	R	S	S	S	S	S		7	8	8	8	8	8		8	8	3	8		55
442	1709_WWCMN		Dominator	2	S	S	S	S	S	S	S	S	S	S	S	R	R	S	S	S	S	S	S	S	S	S	S	S	R	R	S	S	S	S	S		8	8	8	8	7	8		5	7	2	7		45
443	1709_WWCMN		Stanton	2	S	S	S	S	S	S	S	S	S	S	S	S	S	S	S	S	S	S	S	S	R	S	S	S	S	S	R	R	R	S	S		8	8	8	8	8	7		5	8	2	4		25
444	1709_WWCMN		NuHills	2	S	S	S	S	S	R	R	S	S	S	S	S	S	S	S	S	S	S	S	S	R	S	S	S	S	R	R	R	R	S	S		8	8	8	8	8	8		5	7	2	5		25
445	1709_WWCMN		Trego	2	S	S	R	S	S	R	R	S	S	S	S	S	S	S	S	S	S	S	S	S	R	S	S	S	S	S	R	R	R	S	S		8	7	8	8	8	8		8	7	7	8		65
446	1709_WWCMN		Snowmass	2	S	S	S	S	S	R	R	S	S	S	S	R	R	S	S	R	S	S	R	S	S	S	S	S	S	S	R	S	S	S	S		8	8	8	7	8	8		8	7	7	3		40
447	1709_WWCMN		Postrock	2	S	S	R	S	S	R	R	R	R	S	S	R	R	S	S	S	S	S	S	S	S	S	S	S	S	R	R	S	S	S	S		8	7	8	7	8	8		8	7	2	3		23
448	1709_WWCMN		Danby	2	S	S	S	S	S	R	R	S	S	S	S	S	S	S	S	R	S	S	S	S	S	R	S	S	S	S	R	R	R	S	S		8	8	8	8	8	8		8	8	2	4		26
449	1709_WWCMN		KS05HW14	2	S	S	S	S	S	R	R	S	S	S	S	R	R	S	S	S	S	S	S	S	R	S	S	S	R	R	S	R	R	S	S		8	7	8	7	8	8		8	8	7	4		60
450	1709_WWCMN		Winterhawk	2	S	S	S	S	S	R	R	S	S	S	S	R	R	S	R	R	S	S	S	S	S	S	S	S	S	R	S	S	S	S	S		8	8	8	8	8	8		8	8	2	3		26
451	1709_WWCMN		Santa Fe	2	S	S	S	S	S	R	R	R	R	S	S	S	S	S	R	S	S	R	S	S	S	S	S	S	S	R	R	S	S	S	S		7	7	7	7	8	7		8	7	2	7		50
452	1709_WWCMN		Hatcher	2	S	S	S	S	S	R	R	S	S	S	S	S	S	S	S	R	S	R	S	S	S	S	S	S	R	R	R	S	S	S	S		8	7	7	8	8	7		2	7	2	3		3
453	1709_WWCMN		Shocker	2	S	S	S	S	S	R	R	R	R	S	S	S	S	S	R	S	S	S	S	S	S	S	S	S	S	R	S	S	S	S	S		7	7	8	3	7	7		7	8	7	7		65
454	1709_WWCMN		Tam 304	2	S	S	R	S	S	S	S	S	S	S	S	S	S	S	S	R	S	S	S	S	S	S	S	S	S	S	R	R	R	S	S		8	8	8	8	8	7		2	2	2	3		6
455	1709_WWCMN		Bill Brown	2	S	S	S	S	S	S	S	R	R	S	S	S	S	S	R	S	S	S	R	S	S	S	R	R	R	R	S	R	R	S	S		7	8	8	8	8	7		2	2	2	2		1
456	1709_WWCMN		Fuller	2	S	S	S	S	S	R	R	S	S	S	S	S	S	S	R	S	S	R	S	S	S	S	S	S	S	R	R	S	S	S	S		7	8	8	8	8	7		8	8	2	3		30
457	1709_WWCMN		Smoky Hill	2	S	S	R	S	S	R	R	R	R	R	R	S	S	S	S	S	S	S	S	S	S	S	S	S	S	R	S	S	S	S	S		8	8	8	8	8	8		8	2	8	8		65
458	1709_WWCMN		Armour	2	S	S	R	S	S	S	S	S	S	S	S	S	S	S	S	R	S	S	R	S	R	S	R	R	S	R	S	R	R	S	S		8	8	8	8	8	8		8	8	8	8		85
459	1709_WWCMN		Tiger (Hundred Barley)	2	S	S	S	S	S	S	S	S	S	S	S	R	R	S	S	S	S	S	S	S	R	S	S	S	S	S	R	R	R	S	S		8	8	8	8	8	8		8	8	8	8		95
460	1709_WWCMN		Mace (Hundred Barley)	2	S	S	R	S	S	S	S	S	S	S	S	R	R	S	S	S	S	S	S	S	R	S	S	S	S	R	S	S	S	S	S		8	8	8	7	8	7		2	2	7	6		3
461	1709_WWCMN		AGS-2056	2	S	S	R	S	S	S	S	S	S	S	S	S	S	S	S	S	S	R	S	S	S	R	S	S	S	R	S	R	R	S	S		7	8	8	8	8	8		8	3	8	7		45
462	1709_WWCMN		AGS-2050	2	S	S	R	S	S	S	S	S	S	R	R	R	R	S	S	S	S	R	S	S	S	S	S	S	S	R	S	R	R	S	S		8	5	8	8	8	8		8	2	8	7		45
463	1709_WWCMN		P26R15	2	S	S	R	S	S	R	R	S	S	S	S	R	R	S	S	S	S	R	S	S	S	R	S	S	S	R	S	R	R	S	S		8	7	8	8	8	7		2	2	7	5		15
464	1709_WWCMN		USG-3201	2	S	S	S	S	S	S	S	S	S	S	S	R	R	S	S	R	S	S	S	S	S	S	S	S	S	R	S	R	R	S	S		8	8	8	8	8	8		8	7	8	4		60
465	1709_WWCMN		USG-3120	2	S	S	R	S	S	S	S	S	S	R	R	R	R	S	R	S	S	S	S	S	S	S	S	S	S	R	S	R	R	S	S		8	8	8	8	8	8		8	2	7	6		20
466	1709_WWCMN		Terral 8861	2	S	S	R	S	S	S	S	S	S	S	S	R	R	S	S	S	S	R	S	S	S	R	R	R	S	S	S	R	R	S	S		8	8	8	8	8	7		2	2	2	4		5
467	1709_WWCMN		McAlister	2	S	S	R	S	S	S	S	S	S	S	S	R	R	S	S	S	S	R	R	S	S	R	S	S	S	R	S	R	R	S	S		8	5	8	7	8	7		3	3	7	4		15
468	1709_WWCMN		Kelsey	2	S	S	R	S	S	S	S	S	S	S	S	R	R	S	S	R	S	S	S	S	S	R	S	S	S	R	R	R	R	S	S		8	8	8	7	8	8		2	2	3	4		5
469	1709_WWCMN		DG 7500	2	S	S	S	S	S	S	S	S	S	S	S	R	R	S	S	S	S	R	S	S	S	R	S	S	S	R	S	R	R	S	S		8	8	8	7	8	7		8	3	8	8		65
470	1709_WWCMN		DG 7900	2	S	S	S	S	S	S	S	S	S	S	S	R	R	S	S	S	S	S	S	S	S	R	S	S	S	R	S	R	R	S	S		8	8	8	8	8	8		8	7	8	8		85
471	1709_WWCMN		Croplan Genetics 514 W	2	S	S	S	S	S	S	S	S	S	S	S	R	R	S	S	S	S	R	S	S	S	S	S	S	S	R	S	R	R	S	S		8	8	8	7	8	7		8	7	7	8		50
472	1709_WWCMN		Arcadia	2	S	S	S	S	S	S	S	S	S	S	S	R	R	S	S	S	S	R	S	S	S	S	S	S	S	R	S	R	R	S	S		8	8	7	7	7	7		3	7	5	7		15
473	1709_WWCMN		Mason	2	S	S	S	S	S	S	S	S	S	S	S	R	R	S	S	S	S	S	S	S	S	S	S	S	S	R	S	R	R	R	R		7	8	8	8	8	7		8	7	8	7		65
474	1709_WWCMN		AGS 2035	2	S	S	R	S	S	S	S	S	S	S	S	R	R	S	R	S	S	S	S	S	S	R	S	S	S	R	S	R	R	S	S		8	8	8	8	8	7		2	2	7	3		15
475	1709_WWCMN		LA 821	2	S	S	S	S	S	R	R	S	S	S	S	R	R	S	S	S	S	S	S	S	S	S	S	S	R	R	S	R	R	S	S		8	8	8	8	8	8		3	7	7	4		21
476	1709_WWCMN		VA07W-415	2	S	S	S	S	S	R	R	S	S	S	S	R	R	S	S	S	S	S	S	S	S	S	S	S	S	R	S	R	R	S	S		7	8	8	8	8	7		8	7	8	7		55
477	1709_WWCMN		TAM-111	2	S	S	R	S	S	S	S	S	S	S	S	R	R	S	S	S	S	S	S	S	S	S	S	S	S	S	R	R	R	S	S		8	7	8	8	8	7		5	3	3	7		35
478	1709_WWCMN		Pat	2	S	S	R	S	S	S	S	S	S	S	S	S	S	S	R	S	S	S	S	S	S	S	S	S	R	R	R	S	S	S	S		8	8	8	8	8	8		8	8	8	8		70
479	1709_WWCMN		Florida 302	2	S	S	S	S	S	S	S	R	R	S	S	S	S	S	S	S	S	S	S	S	S	S	S	S	R	R	R	R	R	S	S		8	8	8	8	8	7		8	3	7	8		40
480	1709_WWCMN		26R87	1	S	S	R	S	S	S	S	R	R	S	S	R	R	S	S	S	S	S	S	S	S	R	S	S	S	R	R	R	R	S	S		8	8	8	8	8	7		8	2	2	6		45
481	1709_WWCMN		AGS 2060	1	S	S	S	S	S	R	R	R	R	S	S	S	S	S	S	S	S	R	S	S	S	R	S	S	S	S	S	R	R	S	S		8	8	2	8	8	7		8	7	7	7		40
482	1711_WCDN	CI011765	CHINESE 166	1	S	S	R	S	S	S	S	R	R	S	S	R	R	S	S	S	S	S	S	S	R	R	S	S	S	R	R	S	S	S	S		8	8	2	7	8	7		2	2	2	2		1
483	1711_WCDN	CI015819	IBIS	1	S	S	S	S	S	R	R	S	S	S	S	S	S	S	S	S	S	S	S	S	S	S	S	S	S	R	R	S	S	S	S		8	8	2	7	8	7		2	6	2	4		13
484	1711_WCDN	PI315850	TADORNA	1	S	S	R	S	S	S	S	S	S	S	S	S	S	S	S	S	S	S	S	S	S	S	S	S	S	R	R	S	S	S	S		8	6	2	2	8	7		0	2	2	2		0
485	1711_WCDN	YRT84044	FENMAN	1	S	S	S	S	S	R	R	S	S	S	S	S	S	S	R	R	S	S	S	S	R	S	S	S	R	R	R	S	S	S	S		8	8	2	7	8	7		0	2	1	2		0
486	1711_WCDN	YRT84047	STETSON	1	S	S	R	S	S	S	S	S	S	S	S	S	S	S	S	S	S	S	S	S	R	R	S	S	S	R	R	S	S	S	S		8	7	2	7	7	7		0	2	1	2		0
487	1711_WCDN	PI323389	BOUNTY	1	S	S	R	S	S	S	S	R	R	S	S	S	S	S	S	S	S	S	S	S	R	S	S	S	S	R	R	S	S	S	S		8	8	2	7	8	7		0	2	1	3		0
488	1711_WCDN	YRT87031	GALAHAD	1	S	S	S	S	S	S	S	S	S	S	S	S	S	S	S	S	S	S	S	S	R	S	S	S	S	R	R	S	S	S	S		8	7	8	6	8	7		3	2	7	6		25
489	1711_WCDN	PI339819	MARIS RANGER	1	S	S	S	S	S	S	S	S	S	S	S	S	S	S	S	S	S	S	S	S	S	S	S	S	R	R	R	S	S	S	S		8	2	8	7	8	7		2	2	2	3		15
490	1711_WCDN	PI447429	VIRTUE	1	S	S	S	S	S	S	S	S	S	S	S	S	S	S	S	S	S	S	S	S	R	S	S	S	S	R	R	S	S	S	S		7	5	2	7	8	7		0	2	2	2		0
491	1711_WCDN	PI447427	MARDLER	1	S	S	R	S	S	S	S	S	S	S	S	S	S	S	S	R	S	S	S	S	R	S	S	S	R	R	R	S	S	S	S		7	7	2	7	8	7		0	2	2	2		0
492	1711_WCDN	PI447426	HUSTLER	1	S	S	R	S	S	R	R	S	S	S	S	S	S	S	R	S	S	S	S	S	S	S	S	S	S	R	R	S	S	S	S		8	7	8	7	8	7		2	2	2	2		5
493	1711_WCDN	PI315848	MANELLA	1	S	S	R	S	S	S	S	S	S	S	S	S	S	S	S	S	S	S	S	S	R	S	R	R	S	R	R	S	S	S	S		8	8	8	7	8	7		0	2	2	2		0
494	1711_WCDN	PI284551	LEDA	1	S	S	R	S	S	R	R	S	S	S	S	S	S	S	R	S	S	S	S	S	R	S	R	R	S	R	R	R	R	S	S		8	8	8	7	8	7		2	2	2	3		3
495	1711_WCDN	PI174667	LIBERATOR	1	S	S	R	S	S	S	S	S	S	S	S	S	S	S	S	S	S	S	S	S	S	S	S	S	R	R	R	S	S	S	S		8	2	8	7	8	7		2	2	2	7		10
496	1711_WCDN	PI260899	FLAMINGO	1	S	S	S	S	S	S	S	S	S	S	S	S	S	S	S	S	S	S	S	S	R	S	S	S	S	S	S	S	S	S	S		8	8	8	7	8	7		2	2	3	4		8
497	1711_WCDN	PI339848	HARDI	1	S	S	S	S	S	S	S	S	S	S	S	S	S	S	R	R	S	S	S	S	S	S	S	S	S	R	R	S	S	S	S		7	8	8	7	5	7		3	3	6	6		25
498	1711_WCDN	PI315844	FLEVINA	1	S	S	R	S	S	S	S	R	R	R	R	R	R	S	S	S	S	S	S	S	S	S	S	S	S	R	R	S	S	S	S		7	8	8	7	3	7		5	3	6	3		25
499	1711_WCDN	YRT07315	LELY	1	S	S	S	S	S	S	S	S	S	R	R	S	S	S	S	R	S	S	S	S	S	R	R	R	S	R	R	S	S	S	S		8	8	8	8	8	7		3	3	2	3		23
500	1711_WCDN	YRT79032	NAUTICA	1	S	S	R	S	S	S	S	R	R	S	S	S	S	S	R	S	S	S	S	S	R	R	R	R	S	R	R	S	S	S	S		8	8	8	8	8	7		0	2	7	5		0
501	1711_WCDN	PI315841	CLEO	1	S	S	R	S	S	S	S	S	S	S	S	S	S	S	S	R	S	S	S	S	S	S	S	S	S	S	S	S	S	S	S		8	8	8	7	8	7		3	2	3	3		25
502	1711_WCDN	PI201195	HEINES VII	1	S	S	R	S	S	S	S	S	S	S	S	R	R	S	R	S	S	S	S	S	S	R	S	S	S	R	R	S	S	S	S		8	3	7	7	8	7		0	2	2	4		0
503	1711_WCDN	PI404008	MARIS HUNTSMAN	1	S	S	S	S	S	S	S	S	S	S	S	S	S	S	S	S	S	S	S	S	S	S	S	S	S	R	R	S	S	S	S		8	7	8	7	8	7		0	2	2	2		0
504	1711_WCDN	PI366020	MARIS NIMROD	1	S	S	R	S	S	S	S	S	S	S	S	S	S	S	S	S	S	S	R	S	S	S	S	S	S	R	R	S	S	S	S		7	7	6	7	8	7		0	2	2	2		0
505	1711_WCDN	PI447424	BRIGAND	1	S	S	R	S	S	S	S	S	S	S	S	S	S	S	S	R	S	S	S	S	S	S	S	S	S	R	R	S	S	S	S		8	7	2	2	8	7		2	2	2	4		1
506	1711_WCDN	PI340677	BON FERMIER	1	S	S	R	S	S	R	R	S	S	S	S	S	S	S	S	S	S	S	S	S	S	S	S	S	S	R	R	S	S	S	S		8	8	8	7	8	7		2	2	7	7		25
507	1711_WCDN	PI166820	TOP	1	S	S	S	S	S	S	S	S	S	S	S	S	S	S	R	S	S	S	S	S	S	R	R	R	S	R	R	S	S	S	S		8	7	7	2	8	7		0	2	7	5		0
508	1711_WCDN	PI295992	FELIX	1	S	S	R	S	S	S	S	S	S	S	S	R	R	S	S	S	S	S	S	S	S	S	S	S	S	R	R	S	S	S	S		8	8	8	7	8	8		2	2	7	4		25
509	1711_WCDN	PI167419	NORD DESPREZ	1	S	S	R	S	S	R	R	S	S	S	S	S	S	S	S	S	S	S	S	S	R	S	R	R	R	R	R	S	S	S	S		8	7	7	2	8	8		3	2	3	3		20
510	1711_WCDN	PI410868	MARIS FREEMAN	1	S	S	R	S	S	S	S	S	S	S	S	S	S	S	S	S	S	S	S	S	R	S	R	R	S	R	R	S	S	S	S		8	7	8	8	8	8		2	2	2	6		18
511	1711_WCDN	PI410870	MEGA	1	S	S	R	S	S	S	S	S	S	S	S	S	S	S	S	R	S	S	S	S	R	S	S	S	R	R	R	S	S	S	S		5	7	2	2	6	7		0	2	2	2		0
512	1711_WCDN	PI422222	ARMADA	1	S	S	S	S	S	R	R	S	S	S	S	S	S	S	S	S	S	S	S	S	R	S	S	S	S	R	R	S	S	S	S		7	5	7	7	8	7		2	2	2	4		20
513	1711_WCDN	YRT78028	ARMINDA	1	S	S	R	S	S	S	S	R	R	S	S	S	S	S	S	S	S	S	S	S	S	S	S	S	S	R	R	S	S	S	S		8	7	7	7	8	7		2	2	2	2		8
514	1711_WCDN	PI428521	HOBBIT	1	S	S	R	S	S	R	R	S	S	S	S	R	R	S	S	S	S	S	S	S	R	R	R	R	S	R	R	S	S	S	S		8	6	7	2	8	7		0	2	2	3		0
515	1711_WCDN	PI262223	CAPELLE DESPREZ	1	S	S	R	S	S	R	R	S	S	S	S	S	S	S	R	S	S	S	S	S	R	S	R	R	S	R	R	S	S	S	S		8	8	8	7	8	8		2	2	2	4		10
516	1711_WCDN	CI013723	DRUCHAMP	1	S	S	R	S	S	S	S	S	S	S	S	R	R	S	S	S	S	S	S	S	R	S	S	S	S	R	R	S	S	S	S		8	8	8	7	8	8		3	2	2	4		18
517	1711_WCDN	PI422224	WAGGONER	1	S	S	R	S	S	S	S	S	S	S	S	S	S	S	S	S	S	R	S	S	S	R	S	S	S	R	R	S	S	S	S		8	7	8	7	8	7		3	2	2	3		30
518	1711_WCDN	PI410867	KINSMAN	1	S	S	S	S	S	R	R	S	S	S	S	S	S	S	S	S	S	S	R	S	S	S	S	S	S	R	R	S	S	S	S		8	5	7	7	8	8		2	2	2	4		3
519	1711_WCDN	PI446910	AVALON	1	S	S	S	S	S	R	R	S	S	S	S	S	S	S	S	S	S	S	S	S	R	S	S	S	S	R	R	S	S	S	S		8	7	8	8	8	8		2	2	7	4		8
520	1711_WCDN	PI297327	ORCA	1	S	S	S	S	S	S	S	S	S	S	S	S	S	S	S	S	S	S	S	S	R	R	R	R	R	R	R	S	S	S	S		8	8	2	7	8	7		0	2	1	2		0
521	1711_WCDN	PI191302	MINISTRE	1	S	S	R	S	S	S	S	S	S	S	S	S	S	S	R	R	S	S	S	S	S	S	S	S	R	R	R	S	S	S	S		7	7	8	2	8	7		0	2	1	5		0
522	1711_WCDN	PI191303	ALBA	1	S	S	S	S	S	S	S	S	S	S	S	S	S	S	R	S	S	S	S	S	R	S	R	R	S	R	R	S	S	S	S		7	7	7	7	7	8		3	2	3	4		30
523	1711_WCDN	CI011773	VILMORIN 23	1	S	S	R	S	S	S	S	S	S	S	S	S	S	S	S	S	S	S	S	S	R	S	S	S	S	R	R	S	S	S	S		7	3	7	2	8	7		0	2	2	2		0
524	1711_WCDN	PI174655	HYBRID 46	1	S	S	S	S	S	R	R	S	S	S	S	R	R	S	S	S	S	S	S	S	S	S	S	S	S	R	R	S	S	S	S		2	2	2	2	2	2		2	2	2	4		5
525	1711_WCDN	WA005768	T.SPELTA ALBUM	1	R	S	S	S	S	S	S	S	S	S	S	S	S	S	S	R	S	S	S	S	S	S	S	S	R	R	R	S	S	S	S		2	7	8	7	8	8		2	2	2	2		5
526	1711_WCDN	PI340741	REICHERSBERG 42	1	S	S	R	S	S	R	R	S	S	S	S	S	S	S	S	S	S	S	S	S	R	S	S	S	R	R	R	S	S	S	S		2	7	8	7	2	8		2	2	3	5		13
527	1711_WCDN	YRT07622	TALENT	1	S	S	S	S	S	R	R	S	S	S	S	S	S	S	S	S	S	S	S	S	R	S	S	S	S	R	R	S	S	S	S		7	8	7	7	8	8		2	2	2	2		13
528	1711_WCDN	YRT80005	DONATA	1	S	S	R	S	S	R	R	S	S	R	R	S	S	S	S	S	S	S	R	S	R	S	R	R	S	R	R	S	S	S	S		8	7	8	7	8	8		2	3	2	2		15
529	1711_WCDN	CI014455	MARIS WIDGEON	1	S	S	S	S	S	R	R	S	S	S	S	S	S	S	S	S	S	S	S	S	R	S	S	S	S	R	R	S	S	S	S		8	8	8	7	8	8		2	2	2	5		1
530	1711_WCDN	PI295999	RIEBESEL 47-51	1	S	S	S	S	S	S	S	S	S	S	S	S	S	S	S	S	S	S	S	S	R	S	S	S	S	R	R	S	S	S	S		8	8	8	7	8	7		3	3	2	3		20
531	1711_WCDN	PI285798	STUART	1	S	S	S	S	S	S	S	S	S	S	S	S	S	S	R	S	S	S	S	S	S	S	S	S	S	R	R	S	S	S	S		8	8	8	7	8	7		2	3	2	3		8
532	1711_WCDN	PI337604	MILDRESS	1	S	S	R	S	S	R	R	S	S	S	S	S	S	S	S	S	S	S	S	S	S	S	S	S	S	R	R	S	S	S	S		7	8	8	7	8	7		5	2	7	7		40
533	1711_WCDN	PI350677	AURORA (USSR)	1	S	S	R	S	S	R	R	S	S	S	S	S	S	S	R	S	S	S	S	S	S	S	S	S	S	R	R	S	S	S	S		8	7	8	7	8	7		2	2	3	6		13
534	1711_WCDN	PI361879	KAVKAZ (YUGOSLAVIA)	1	S	S	R	S	S	S	S	S	S	S	S	S	S	S	R	S	S	S	S	S	S	S	S	S	S	R	R	S	S	S	S		8	7	8	7	8	7		5	2	2	5		40
535	1711_WCDN	PI418566	BEZOSTAJA 2	1	S	S	S	S	S	S	S	S	S	S	S	S	S	S	S	S	S	S	S	S	R	S	S	S	S	R	R	S	S	S	S		8	8	8	7	8	8		2	2	1	2		1
536	1711_WCDN	YRT07613	BENNO	1	S	S	R	S	S	S	S	S	S	S	S	S	S	S	S	S	S	S	S	S	R	S	S	S	R	R	R	S	S	S	S		8	7	8	7	8	8		0	2	1	7		0
537	1711_WCDN	YRT07614	WINNETOU	1	S	S	S	S	S	S	S	R	R	S	S	S	S	S	S	S	S	S	S	S	R	S	R	R	S	R	R	S	S	S	S		8	8	8	7	8	8		2	2	2	4		3
538	1711_WCDN	WA007820	CLEMENT	1	S	S	R	S	S	R	R	S	S	S	S	S	S	S	S	S	S	S	S	S	S	S	S	S	S	R	R	S	S	S	S		8	7	7	7	8	7		2	2	1	2		1
539	1711_WCDN	PI352023	WEIQUE	1	S	S	S	S	S	R	R	S	S	S	S	S	S	S	S	S	S	S	S	S	S	S	R	R	S	R	R	S	S	S	S		2	2	8	7	2	8		5	3	8	8		45
540	1711_WCDN	PI531184	FENG-KANG 8	1	S	S	R	S	S	R	R	S	S	S	S	R	R	S	R	S	S	S	S	S	R	S	R	R	S	R	R	R	R	S	S		7	8	2	7	8	7		0	2	1	4		0
541	1711_WCDN	W000003	GAMTOOS (VEERY #3)	1	S	S	S	S	S	R	R	S	S	S	S	S	S	S	S	R	S	S	S	S	S	S	S	S	S	R	R	R	R	S	S		8	8	8	7	8	7		2	2	1	3		3
542	1711_WCDN	PI592141	AMBASSADOR	1	S	S	S	S	S	R	R	S	S	S	S	R	R	S	S	S	S	S	S	S	R	S	S	S	S	R	R	S	S	S	S		8	5	8	7	8	8		8	7	2	7		45
543	1711_WCDN	PI592142	DAUTLESS	1	S	S	S	S	S	R	R	S	S	S	S	S	S	S	S	R	S	S	S	S	R	S	S	S	S	R	R	R	R	S	S		8	8	8	7	8	8		8	7	8	8		95
544	1711_WCDN	PI592157	HORNET	1	S	S	R	S	S	S	S	S	S	S	S	S	S	S	R	S	S	S	S	S	R	S	S	S	R	R	R	S	S	S	S		7	8	8	8	8	8		2	2	1	5		15
545	1711_WCDN	PI447391	KUERLE BAI DONG MAI (ST1-25)	1	S	S	R	S	S	S	S	S	S	S	S	S	S	S	S	S	S	S	S	S	R	S	S	S	S	R	R	S	S	S	S		8	6	7	7	8	8		0	2	1	2		0
546	1711_WCDN	PI351590	ATTILA	1	S	S	R	S	S	S	S	S	S	S	S	S	S	S	S	S	S	S	S	S	S	S	S	S	S	R	R	S	S	S	S		8	8	8	7	7	8		8	2	2	8		65
547	1711_WCDN	PI315840	APOLLO	1	S	S	S	S	S	S	S	S	S	S	S	S	S	S	R	S	S	S	S	S	R	S	R	R	R	R	R	S	S	S	S		8	8	8	8	8	8		3	2	3	5		25
548	1711_WCDN	CItr15177	CARIBO	1	S	S	R	S	S	S	S	R	R	S	S	R	R	S	S	S	S	S	S	S	R	S	S	S	R	R	R	S	S	S	S		2	2	2	8	2	2		2	2	2	2		1
549	1711_WCDN	0614WBRN68	Quantum 708 (1B/1R, Augusta?)	1	S	S	R	S	S	S	S	R	R	S	S	S	S	S	S	S	S	S	S	S	S	S	R	R	S	R	R	R	R	S	S		8	8	7	7	8	8		0	2	2	3		0
550	1711_WCDN	PI201992	PETKUS (RYE)	1	S	S	R	S	S	R	R	S	S	S	S	R	R	S	R	S	S	S	S	S	R	S	R	R	S	R	R	S	S	S	S		8	7	8	6	8	8		3	2	2	2		35
551	1711_WCDN	PI178383	PI178383	1	S	S	R	S	S	S	S	R	R	S	S	S	S	S	S	R	S	S	S	S	S	S	S	S	S	R	R	S	S	S	S		8	2	2	2	8	7		2	2	2	2		1
552	1711_WCDN	PI339817	JOSS CAMBIER	1	S	S	R	S	S	R	R	S	S	S	S	R	R	S	S	S	S	S	S	S	R	S	S	S	S	R	R	S	S	S	S		8	7	2	2	8	5		3	2	2	5		15
553	1711_WCDN	PI338009	JOSS CAMBIER	1	S	S	S	S	S	R	R	S	S	S	S	S	S	S	S	S	S	S	S	S	R	R	S	S	S	R	R	S	S	S	S		8	8	8	7	8	8		2	2	2	2		1
554	1711_WCDN	PI422222	ARMADA	1	S	S	R	S	S	R	R	S	S	S	S	S	S	S	S	S	S	S	S	S	R	S	S	S	S	R	R	S	S	S	S		8	8	8	7	8	8		3	3	2	3		30
555	1711_WCDN	PI447041	ARMADA	1	S	S	S	S	S	S	S	S	S	S	S	S	S	S	S	S	S	S	S	S	R	S	S	S	S	S	S	S	S	S	S		8	8	8	8	8	8		5	2	2	6		50
556	1711_WCDN	PI428516	COPAIN	1	S	S	S	S	S	S	S	S	S	S	S	S	S	S	S	S	S	S	S	S	S	S	S	S	S	S	S	S	S	S	S		2	2	2	2	2	0		0	2	2	2		0
557	1711_WCDN	YRT80042	KADOR	1	S	S	R	S	S	R	R	S	S	S	S	S	S	S	S	S	S	S	S	S	R	S	S	S	S	R	R	S	S	S	S		8	8	7	8	7	8		5	2	3	5		30
558	1711_WCDN	PI520591	WEMBLEY	1	S	S	S	S	S	S	S	S	S	R	R	S	S	S	S	S	S	R	S	S	S	S	S	S	S	R	R	R	R	S	S		7	8	7	7	8	7		2	2	2	3		10
559	1711_WCDN	PI316905	G-25	1	S	S	S	S	S	R	R	R	R	S	S	S	S	S	S	R	S	S	S	S	R	S	S	S	S	S	S	S	S	S	S		8	8	8	7	8	8		0	2	2	4		0
560	1711_WCDN	PI168661	BERSEE	1	S	S	S	S	S	S	S	R	R	S	S	S	S	S	R	S	S	S	S	S	R	S	S	S	S	R	R	S	S	S	S		8	8	8	8	8	8		3	7	8	7		15
561	1711_WCDN	PI174648	HYBRIDE DE BERSEE	1	S	S	S	S	S	S	S	S	S	S	S	S	S	S	S	S	S	S	S	S	R	S	S	S	S	R	R	S	S	S	S		8	8	8	8	8	8		8	8	8	8		85
562	1711_WCDN	PI519303	VPM 1	1	S	S	S	S	S	R	R	S	S	S	S	S	S	S	S	S	S	S	S	S	R	S	S	S	R	R	R	S	S	S	S		7	7	8	2	8	7		2	6	2	6		10
563	1711_WCDN	CItr13929	LERMA ROJO 64	1	S	S	S	S	S	S	S	S	S	S	S	S	S	S	S	S	S	S	S	S	S	S	S	S	S	R	R	S	S	S	S		8	8	8	8	8	8		8	8	8	8		85
564	1711_WCDN	PI469271	WHEATON	1	S	S	R	S	S	S	S	S	S	S	S	S	S	S	S	S	S	S	S	S	R	S	S	S	S	R	R	S	S	S	S		7	8	2	2	8	8		2	3	2	5		3
565	1711_WCDN	AU2002-9	TP 981	1	S	S	R	S	S	S	S	S	S	S	S	S	S	S	R	S	S	S	S	S	R	S	S	S	R	R	R	S	S	S	S		6	5	8	2	8	2		2	2	2	6		5
566	1711_WCDN	AU2002-43	HUGENOOT	1	S	S	R	S	S	S	S	S	S	S	S	S	S	S	S	S	S	S	S	S	R	S	S	S	S	R	R	S	S	S	S		7	8	8	4	8	4		2	2	2	3		3
567	1711_WCDN	AU2002-11	C94.153	1	S	S	R	S	S	S	S	S	S	S	S	S	S	S	R	S	S	S	S	S	S	S	S	S	S	R	R	S	S	S	S		3	7	2	2	8	2		0	2	2	2		0
568	1711_WCDN	CItr13100	SELKIRK	1	S	S	S	S	S	S	S	S	S	S	S	S	S	S	S	S	S	S	R	R	R	R	S	S	S	R	R	S	S	S	S		7	8	2	2	8	2		0	2	2	2		0
569	1711_WCDN	PI228308	CARSTENS V	1	S	S	S	S	S	S	S	R	R	S	S	S	S	S	R	S	S	S	S	S	R	S	S	S	S	R	R	S	S	S	S		7	3	8	7	7	7		0	3	2	4		0
570	1711_WCDN	CH223	CH223	1	S	S	R	S	S	R	R	R	R	S	S	S	S	S	S	S	S	R	R	R	S	S	S	S	S	R	R	S	S	S	S		7	8	8	7	8	7		3	3	2	8		25
571	1711_WCDN	PI192448	SPALDINGS PROLIFIQUE	1	S	S	S	S	S	S	S	S	S	S	S	S	S	S	R	R	S	S	S	S	S	S	S	S	R	R	R	S	S	S	S		8	8	8	7	8	7		3	8	3	8		30
572	1711_WCDN	Zhou 8425B	Zhou 8425B	1	S	S	S	S	S	R	R	S	S	S	S	S	S	S	S	S	S	S	S	S	S	S	S	S	S	R	R	S	S	S	S		2	2	7	8	3	8		8	7	8	8		75
573	1711_WCDN	YRT79033	OKAPI	1	S	R	S	S	S	S	S	S	S	S	S	S	S	S	S	S	S	S	S	S	R	S	S	S	S	R	R	S	S	S	S		8	8	8	2	8	8		5	8	7	5		25
574	1711_WCDN	CI013749	SUWON 92/2*OMAR, S.3	1	S	S	S	S	S	R	R	S	S	S	S	S	S	S	S	S	S	S	S	S	R	S	R	R	S	R	R	S	S	R	R		7	8	2	7	8	8		5	8	7	5		33
575	1711_WCDN	CI017917	TRES	1	S	S	R	S	S	S	S	S	S	S	S	S	S	S	S	R	R	R	S	S	S	S	S	S	S	R	R	S	S	S	S		8	4	8	8	8	8		8	2	6	5		40
576	1711_WCDN	AU2002-18	BIMA 1 (CD-3)	1	S	S	S	S	S	S	S	S	S	S	S	S	S	S	S	S	S	S	S	S	S	S	S	S	S	R	R	R	R	S	S		8	8	8	7	8	8		5	7	2	7		28
577	1711_WCDN	AU2002-21	XIBEI 54 (CD-6)	1	S	S	S	S	S	S	S	S	S	S	S	S	S	S	S	S	S	S	S	S	S	S	S	S	S	R	R	R	R	S	S		8	8	8	7	8	8		2	7	3	6		3
578	1711_WCDN	AU2002-20	XIBEI FENGSHOU (CD-5)	1	S	S	S	S	S	S	S	S	S	S	S	S	S	S	S	S	S	S	S	S	S	S	S	S	S	R	R	R	R	S	S		7	8	8	8	8	8		8	7	5	8		65
579	1711_WCDN	AU2002-22	QUALITY (CD-7)	1	S	S	S	S	S	S	S	S	S	S	S	S	S	S	S	R	S	S	S	S	S	S	S	S	S	R	R	S	S	S	S		7	5	8	7	8	8		5	3	2	8		45
580	1711_WCDN	AU2002-25	BEIJING 8 (CD-12)	1	S	S	R	S	S	S	S	S	S	S	S	S	S	S	S	S	S	S	R	S	R	S	S	S	S	R	R	R	R	S	S		7	5	7	7	8	8		5	3	7	7		40
581	1711_WCDN	AU2002-32	TAISHAN 1 (CD-21)	1	S	S	S	S	S	S	S	S	S	S	S	S	S	S	S	S	S	S	S	S	S	S	S	S	S	R	R	S	S	R	R		8	8	8	8	8	8		8	8	7	8		95
582	1711_WCDN	AU2002-33	MERIT X THATCHER (CD-?)	1	S	S	R	S	S	S	S	S	S	S	S	S	S	S	S	R	S	S	R	S	S	S	S	S	S	R	R	R	R	S	S		8	8	8	7	8	7		3	3	2	5		13
583	1711_WCDN	0630WCCN3	TRIGO EUREKA	1	S	S	S	S	S	S	S	S	S	S	S	S	S	S	S	S	S	R	S	R	S	S	S	S	S	R	R	S	S	R	R		8	8	8	8	8	8		5	7	8	3		45
584	1711_WCDN	0630WCCN4	FULHARD	1	S	S	S	S	S	R	R	S	S	S	S	S	S	S	S	S	S	S	S	S	S	S	S	S	S	R	R	S	S	R	R		8	8	8	7	8	8		3	3	2	4		35
585	1711_WCDN	0630WCCN5	LUTESCENS 128	1	S	S	R	S	S	S	S	S	S	S	S	S	S	S	S	S	S	S	S	S	R	S	S	S	S	R	R	R	R	S	S		8	8	8	8	8	8		8	8	2	8		60
586	1711_WCDN	0630WCCN6	MENTANA	1	S	S	R	S	S	S	S	S	S	S	S	S	S	S	S	S	S	S	R	S	S	S	S	S	R	R	R	R	R	S	S		8	8	8	8	8	7		2	2	2	4		5
587	1711_WCDN	0630WCCN7	VIRGILIO	1	S	S	R	S	S	R	R	S	S	S	S	S	S	S	S	S	S	S	S	S	S	R	S	S	S	S	S	R	R	S	S		7	8	8	8	8	8		8	7	8	4		65
588	1711_WCDN	0630WCCN8	ABBONDANZA	1	S	S	R	S	S	R	R	S	S	S	S	S	S	S	S	S	S	S	S	S	S	R	S	S	S	R	R	S	S	R	R		8	8	8	2	8	7		3	2	2	3		20
589	1711_WCDN	0630WCCN9	EARLY PREMIUM	1	S	S	R	S	S	R	R	S	S	S	S	S	S	S	S	S	S	S	S	S	R	R	S	S	S	R	R	S	S	R	R		8	7	2	8	8	8		5	8	2	7		30
590	1711_WCDN	0630WCCN10	FUNO	1	S	S	S	S	S	R	R	S	S	S	S	S	S	S	S	S	S	S	S	S	R	S	S	S	S	R	R	S	S	R	R		8	3	2	2	8	8		2	2	8	8		13
591	1711_WCDN	0630WCCN11	DANISH 1	1	S	S	R	S	S	S	S	S	S	S	S	S	S	S	S	S	S	S	S	S	R	S	S	S	S	R	R	S	S	S	S		8	8	2	8	8	8		5	7	7	8		45
592	1711_WCDN	0630WCCN12	JUBILEJINA 2	1	S	S	R	S	S	R	R	S	S	S	S	S	S	S	R	S	S	S	S	S	S	S	S	S	S	R	R	S	S	R	R		8	8	2	8	8	8		2	2	2	3		1
593	1711_WCDN	0630WCCN13	FENGCHAN 3	1	S	S	S	S	S	R	R	S	S	S	S	S	S	S	S	S	S	S	S	S	S	S	S	S	S	R	R	S	S	R	R		8	8	8	8	8	8		8	8	8	8		85
594	1711_WCDN	0630WCCN14	LOVRIN 13	1	S	S	R	S	S	S	S	S	S	S	S	S	S	S	R	S	S	S	S	S	R	S	R	R	S	R	R	S	S	S	S		8	8	7	2	8	8		2	3	2	3		5
595	1711_WCDN	0630WCCN15	KANGYIN 655	1	S	S	S	S	S	S	S	S	S	S	S	S	S	S	S	S	S	S	R	S	S	S	S	S	S	R	R	R	R	S	S		7	8	7	8	8	8		3	7	7	8		43
596	1711_WCDN	0630WCCN16	SHUIYUAN 11	1	S	S	S	S	S	S	S	S	S	S	S	S	S	S	S	S	S	S	S	S	R	S	S	S	S	R	R	S	S	R	R		2	2	2	2	0	0		1	2	1	2		3
597	1711_WCDN	0630WCCN17	ZHONG 4	1	S	S	S	S	S	R	R	S	S	S	S	S	S	S	S	S	S	R	S	S	R	R	S	S	S	R	R	S	S	R	R		8	8	8	8	8	8		8	8	8	8		85
598	1711_WCDN	0630WCCN18	LOVRIN 10	1	S	S	S	S	S	S	S	S	S	S	S	S	S	S	R	R	S	S	S	S	S	S	S	S	S	R	R	S	S	S	S		8	8	8	8	8	8		8	3	3	8		70
599	1711_WCDN	0630WCCN20	ZHONG 4 AWNLESS (WUMANG ZHONG 4)	1	S	S	R	S	S	R	R	S	S	S	S	S	S	S	S	S	S	S	R	S	S	R	S	S	S	R	R	S	S	R	R		8	7	8	8	8	8		8	2	2	4		40
600	1711_WCDN	0630WCCN21	MINGXIAN 169 (UNIVERSAL SUSCEPTIBLE)	1	S	S	S	S	S	S	S	S	S	S	S	S	S	S	S	S	S	S	S	S	S	R	S	S	S	R	R	S	S	R	R		7	5	7	7	6	7		2	2	2	2		5
601	1711_WCDN	0630WCCN22	LIBOLIULA (RESISTANT)	1	S	S	S	S	S	R	R	S	S	S	S	S	S	S	S	S	S	S	S	S	R	S	S	S	S	R	R	S	S	S	S		8	8	8	8	8	8		8	8	7	8		95
602	1711_WCDN	MOSCOW 39	MOSCOW 39	1	S	S	S	S	S	R	R	S	S	S	S	S	S	S	R	S	S	S	S	S	S	S	R	R	S	R	R	S	S	R	R		8	8	8	8	8	8		8	8	3	8		60
603	1711_WCDN	YRT07631	BEZOSTAJA 1 (PI 276704)	1	S	S	S	S	S	R	R	S	S	S	S	S	S	S	S	R	S	S	S	S	S	S	S	S	S	R	R	S	S	R	R		8	8	8	8	8	8		8	8	7	8		95
604	1711_WCDN	PI315203	MICHIGAN AMBER	1	S	S	S	S	S	S	S	S	S	S	S	S	S	S	S	S	S	S	S	S	S	S	S	S	S	R	R	S	S	R	R		8	8	8	8	8	8		8	2	2	7		60
605	1711_WCDN	CI012385	BREVOR	1	S	S	S	S	S	S	S	S	S	S	S	S	S	S	S	R	S	S	S	S	S	S	S	S	S	R	R	R	R	S	S		8	7	8	7	7	8		8	3	7	5		45
606	1711_WCDN	CI014197	OMAR MUTANT 448A	1	S	S	R	S	S	S	S	S	S	S	S	S	S	S	S	S	S	S	S	S	S	R	S	S	R	R	R	S	S	R	R		3	2	8	8	8	8		6	3	2	3		35
607	1711_WCDN	AU2002-38	TAF 2	1	S	S	S	S	S	R	R	S	S	S	S	S	S	S	S	R	S	S	R	S	R	S	S	S	R	R	R	R	R	S	S		8	8	7	7	7	8		2	2	2	3		1
608	1711_WCDN	AU2002-41	LAL BAHADUR	1	S	S	R	S	S	R	R	S	S	S	S	S	S	S	S	R	S	S	R	S	S	S	R	R	R	R	R	S	S	R	R		8	5	8	8	8	8		8	7	3	8		65
609	1711_WCDN	AU2002-42	CARINA	1	S	S	S	S	S	R	R	S	S	R	R	S	S	S	S	S	S	S	S	S	S	S	S	S	S	R	R	R	R	S	S		7	8	8	8	8	8		2	2	2	2		13
610	1711_WCDN	CI012687	ORIN	1	S	S	R	S	S	R	R	S	S	S	S	S	S	S	R	S	S	S	S	S	S	S	R	R	S	R	R	R	R	S	S		8	8	8	8	8	8		8	3	6	7		60
611	1711_WCDN	CI014482	NORCO	1	S	S	S	S	S	R	R	S	S	S	S	S	S	S	S	R	S	S	S	S	R	R	S	S	S	S	S	R	R	S	S		8	8	8	8	8	8		2	3	1	5		10
612	1711_WCDN	CI015922	CERCO	1	S	S	R	S	S	R	R	S	S	S	S	S	S	S	S	R	S	S	S	S	S	S	S	S	S	R	R	R	R	S	S		8	8	8	7	8	8		2	2	2	5		10
613	1711_WCDN	CI017609	AMIGO	1	S	S	R	S	S	R	R	S	S	S	S	S	S	S	R	S	S	S	S	S	S	S	S	S	S	S	S	S	S	R	R		8	8	8	7	8	7		2	2	1	3		8
614	1711_WCDN	PI174602	CAMBIER	1	S	S	S	S	S	R	R	S	S	S	S	S	S	S	S	S	S	S	S	S	S	S	S	S	R	R	R	S	S	R	R		8	7	8	2	8	7		2	2	1	3		3
615	1711_WCDN	PI174654	HYBRID 40	1	S	S	S	S	S	R	R	S	S	S	S	S	S	S	R	S	S	S	S	S	R	R	S	S	S	R	R	S	S	S	S		8	4	6	2	8	7		2	2	1	4		5
616	1711_WCDN	PI174687	PRESIDENT RIVERAIN	1	S	S	S	S	S	R	R	S	S	S	S	S	S	S	S	S	S	S	S	S	S	S	S	S	S	R	R	S	S	R	R		8	8	7	2	8	7		0	2	1	2		0
617	1711_WCDN	PI191306	STRUBES FRUH	1	S	S	S	S	S	R	R	S	S	S	S	S	S	S	S	R	S	R	S	S	S	S	S	S	S	R	R	S	S	S	S		8	8	7	2	8	8		2	2	1	2		10
618	1711_WCDN	PI191342	INVERSABLE BORDEAUX	1	S	S	S	S	S	R	R	S	S	S	S	S	S	S	S	R	S	S	S	S	S	R	S	S	S	R	R	S	S	R	R		8	7	7	5	8	8		2	2	2	3		3
619	1711_WCDN	PI191409	EVOLUTION	1	S	S	R	S	S	R	R	S	S	S	S	S	S	S	S	S	S	S	S	S	R	S	S	S	S	R	R	R	R	S	S		8	8	8	8	8	8		7	2	7	8		55
620	1711_WCDN	PI262224	CHAMPLEIN	1	S	S	R	S	S	R	R	S	S	R	S	S	S	S	S	S	S	S	S	S	S	S	S	S	S	R	R	S	S	R	R		8	8	8	7	8	8		2	2	2	4		3
621	1711_WCDN	PI323638	SAVA	1	S	S	S	S	S	R	R	S	S	S	S	S	S	S	S	R	S	S	S	S	S	S	S	S	S	R	R	S	S	S	S		8	8	8	7	8	7		5	2	3	5		40
622	1711_WCDN	PI352018	JUBILAR	1	S	S	S	S	S	R	R	S	S	S	S	S	S	S	R	S	S	S	S	S	S	S	S	S	S	R	R	S	S	R	R		8	8	8	7	8	8		8	2	7	7		60
623	1711_WCDN	PI355130	GRANA	1	S	S	S	S	S	R	R	S	S	S	S	S	S	S	S	S	S	S	S	S	S	S	S	S	S	R	R	R	R	S	S		8	7	7	7	8	7		2	2	2	3		6
624	1711_WCDN	PI361722	BLE ROUGE DIECOSSE	1	S	S	R	S	S	R	R	S	S	S	S	S	S	S	S	R	S	S	S	S	S	S	S	S	R	R	R	S	S	S	S		8	7	5	7	8	8		2	2	1	2		1
625	1711_WCDN	PI371641	ATOU	1	S	S	R	S	S	R	R	S	S	R	S	S	S	S	S	R	S	S	S	S	R	S	R	R	S	R	R	S	S	R	R		8	7	7	7	8	8		3	2	2	6		28
626	1711_WCDN	PI404009	BOUQUET	1	S	S	R	S	S	R	R	S	S	S	S	S	S	S	S	S	S	S	S	S	S	S	S	S	S	R	R	S	S	R	R		8	8	8	7	8	8		0	2	2	2		0
627	1711_WCDN	PI410869	MARIS FUNDLIN	1	S	S	S	S	S	R	R	S	S	S	S	S	S	S	R	R	S	S	R	S	S	R	S	S	S	S	S	R	R	S	S		8	7	7	7	8	8		3	2	1	3		20
628	1711_WCDN	PI410871	SICCO	1	S	S	R	S	S	R	R	S	S	S	S	S	S	S	S	R	S	S	S	S	S	S	S	S	R	R	R	S	S	R	R		7	8	7	7	8	8		2	2	1	4		1
629	1711_WCDN	PI410872	VAL	1	S	S	R	S	S	R	R	S	S	S	S	S	S	S	R	S	S	S	S	S	R	S	S	S	S	R	R	R	R	S	S		8	8	8	7	8	8		5	3	1	4		35
630	1711_WCDN	YRT07634	KORMORAN	1	S	S	R	S	S	R	R	S	S	S	S	S	S	S	R	R	S	S	R	S	S	S	S	S	S	R	R	R	R	S	S		8	6	8	7	8	8		2	2	2	4		6
631	1711_WCDN	YRT84018	KRAKA	1	S	S	R	S	S	R	R	S	S	R	S	S	S	S	S	R	S	S	S	S	R	S	S	S	S	R	R	R	R	S	S		8	7	2	2	7	7		0	2	1	2		0
632	1711_WCDN	YRT84026	MONOPOL	1	S	S	R	S	S	R	R	S	S	S	S	S	S	S	S	S	S	S	S	S	S	S	S	S	S	R	R	S	S	R	R		8	5	2	7	8	7		0	2	1	2		0
633	1711_WCDN	YRT84031	FIDEL	1	S	S	R	S	S	R	R	S	S	S	S	S	S	S	S	S	S	S	S	S	R	S	S	S	S	R	R	R	R	S	S		8	7	8	7	8	8		0	2	1	3		0
634	1711_WCDN	YRT86027	BOXER (PI592140)	1	S	S	R	S	S	R	R	S	S	S	S	S	S	S	R	S	S	S	S	S	S	R	S	S	S	R	R	S	S	R	R		8	6	6	2	6	2		0	2	1	2		0
635	1711_WCDN	YRT86029	BRIMSTONE (PI 512255)	1	S	S	R	S	S	R	R	S	S	S	S	S	S	S	S	R	S	S	S	S	R	S	S	S	S	R	R	R	R	S	S		2	2	2	8	8	8		0	2	1	3		0
636	1711_WCDN	YRT86031	MISSION	1	S	S	S	S	S	R	R	S	S	S	S	S	S	S	S	R	S	S	S	S	S	S	S	S	S	R	R	R	R	S	S		8	8	2	2	8	2		2	3	1	4		15
637	1711_WCDN	YRT87028	RONDEZVOUS	1	S	S	S	S	S	S	S	S	S	S	S	S	S	S	S	R	S	S	S	S	R	S	S	S	S	R	R	R	R	S	S		2	5	6	7	2	7		3	3	3	3		20
638	1711_WCDN	YRT87029	PARADE (PI 592143 )	1	S	S	S	S	S	R	R	S	S	R	S	S	S	S	S	R	S	S	S	S	S	S	S	S	S	R	R	S	S	R	R		7	8	8	7	8	8		8	7	7	8		50
639	1711_WCDN	93CL0081	TRES/VPM	1	S	S	R	S	S	R	R	S	S	S	S	S	S	S	S	R	R	R	R	R	S	S	S	S	S	R	R	S	S	R	R		8	8	6	7	8	8		2	2	3	5		6
640	1711_WCDN	95CL0156	MARIS HUNTSMAN/TRES	1	S	S	S	S	S	R	R	S	S	S	S	S	S	S	S	S	R	R	S	S	S	S	S	S	S	R	R	S	S	S	S		8	8	8	7	8	7		3	3	2	5		30
641	1711_WCDN	ARS96277	WA7810 SEL	1	S	S	R	S	S	R	R	S	S	S	S	S	S	S	S	S	S	S	S	S	R	S	S	S	S	R	R	R	R	S	S		8	8	8	8	8	7		5	3	4	3		45
642	1711_WCDN	CZECH F2-17	CZECH F2-17	1	S	S	R	S	S	R	R	S	S	S	S	S	S	S	S	R	S	S	S	S	S	S	S	S	S	R	R	R	R	S	S		8	3	8	8	2	8		3	7	2	7		18
643	1711_WCDN	PI561033	WA7437 (Paha//CI13645 /2*Chinese Spring/Agropyron elongatum/Pawnee///2*Omar)	2	S	S	S	S	S	R	R	S	S	S	S	S	S	S	S	R	S	S	S	S	S	S	S	S	S	R	R	S	S	R	R		8	8	8	8	8	8		8	8	8	8		85
644	1711_WCDN	0630WCCN2	SORBAS	2	S	S	S	S	S	R	R	S	S	S	S	S	S	S	S	S	S	S	S	S	S	S	S	S	S	R	R	S	S	R	R		7	7	8	7	8	8		8	8	8	8		75
645	1711_WCDN	0630WCCN26	GUINONG 22 (RESISTANT)	2	S	S	S	S	S	R	R	S	S	S	S	S	S	S	S	S	S	R	S	S	S	S	S	S	S	R	R	S	S	S	S		7	8	8	8	8	8		8	8	8	8		90
646	1711_WCDN	0630WCCN23	XIAOYAN 6 (FROM CROSS OF YANMAICAO	2	S	S	S	S	S	R	R	S	S	S	S	S	S	S	S	S	S	S	S	S	S	S	S	S	S	R	R	R	R	S	S		7	8	8	7	8	8		8	7	8	7		75
647	1712_WHWN	2	Overland	2	S	S	S	S	S	R	R	S	S	S	S	S	S	S	S	R	S	S	R	S	S	S	S	S	S	R	R	S	S	R	R		7	8	8	8	8	8		8	7	8	8		65
648	1712_WHWN	5	Jerry	2	S	S	S	S	S	S	S	S	S	S	S	S	S	S	R	S	S	S	S	S	S	S	S	S	S	R	R	R	R	S	S		7	7	7	8	8	8		5	2	8	4		40
649	1712_WHWN	6	N13MD2589W	2	S	S	R	S	S	R	R	S	S	S	S	S	S	S	S	S	S	S	R	S	R	R	S	S	S	R	R	R	R	S	S		7	8	7	8	8	7		8	7	7	8		65
650	1712_WHWN	7	Overland FHB-10	2	S	S	R	S	S	R	R	S	S	S	S	S	S	S	S	R	S	S	R	S	S	S	S	S	S	R	R	S	S	R	R		8	8	8	8	8	8		8	8	8	6		60
651	1712_WHWN	8	NE13434	2	S	S	S	S	S	R	R	S	S	S	S	S	S	S	S	R	S	R	S	S	S	S	S	S	S	S	S	R	R	S	S		7	7	8	8	8	8		2	7	7	4		8
652	1712_WHWN	9	NE13604	2	S	S	S	S	S	R	R	S	S	S	S	S	S	S	S	R	S	S	R	S	S	S	S	S	S	R	R	S	S	R	R		7	8	8	8	8	8		2	7	2	2		5
653	1712_WHWN	10	NE14448	2	S	S	S	S	S	R	R	S	S	S	S	S	S	S	S	S	S	S	S	S	S	S	S	S	S	R	R	S	S	R	R		7	8	8	7	8	8		3	3	7	4		20
654	1712_WHWN	11	NE14434	2	S	S	R	S	S	R	R	S	S	S	S	S	S	S	S	S	S	S	R	S	S	S	R	R	S	R	R	S	S	R	R		7	8	8	8	8	8		8	7	7	4		70
655	1712_WHWN	12	NE14538	2	S	S	S	S	S	R	R	S	S	S	S	S	S	S	S	S	S	S	R	S	R	S	S	S	S	R	R	S	S	R	R		8	8	8	7	8	8		2	6	2	2		13
656	1712_WHWN	13	NE14606	2	S	S	S	S	S	R	R	S	S	S	S	S	S	S	S	S	S	S	S	S	S	S	S	S	S	R	R	R	R	S	S		8	8	8	7	8	8		2	7	3	4		10
657	1712_WHWN	14	NE14663	2	S	S	S	S	S	R	R	S	S	S	S	S	S	S	S	R	S	S	R	S	R	R	S	S	R	R	R	R	R	S	S		7	8	8	7	8	8		3	8	8	7		30
658	1712_WHWN	15	NHH144913-3	2	S	S	S	S	S	R	R	S	S	S	S	S	S	S	R	S	S	S	S	S	S	S	S	S	S	R	R	R	R	S	S		7	8	8	8	8	8		2	8	3	3		3
659	1712_WHWN	16	PSB13NEDH-7-140	2	S	S	S	S	S	R	R	S	S	S	S	S	S	S	S	S	S	S	R	S	S	S	S	S	S	R	R	S	S	S	S		7	8	8	8	8	8		2	2	3	3		3
660	1712_WHWN	17	PSB13NEDH-7-45	2	S	S	S	S	S	R	R	S	S	S	S	S	S	S	S	S	S	S	R	S	S	R	S	S	S	R	R	S	S	R	R		7	8	8	8	8	8		2	2	2	3		8
661	1712_WHWN	18	LCH14-052	2	S	S	S	S	S	R	R	S	S	S	S	S	S	S	S	R	S	S	S	S	S	S	S	S	S	R	R	R	R	S	S		8	8	8	7	8	8		2	2	2	3		1
662	1712_WHWN	19	LCH14-055	2	S	S	S	S	S	R	R	S	S	S	S	S	S	S	S	R	S	S	S	S	S	S	R	R	S	R	R	R	R	S	S		7	8	8	8	8	8		2	6	2	2		16
663	1712_WHWN	20	LCH14-077	2	S	S	S	S	S	R	R	S	S	S	S	S	S	S	S	R	S	S	R	S	R	S	S	S	S	R	R	R	R	S	S		7	8	8	8	8	8		3	6	7	3		30
664	1712_WHWN	21	LCH14-089	2	S	S	S	S	S	R	R	S	S	S	S	S	S	S	S	R	S	S	S	S	S	S	S	S	S	S	S	R	R	S	S		8	8	8	8	8	8		2	2	7	3		1
665	1712_WHWN	22	AP-16CP010080	2	S	S	R	S	S	R	R	S	S	S	S	S	S	S	S	R	S	R	S	S	R	S	S	S	S	R	R	S	S	R	R		8	8	8	7	8	8		5	6	7	4		30
666	1712_WHWN	23	AP-16CP010076	2	S	S	R	S	S	R	R	S	S	S	S	S	S	S	S	R	S	S	S	S	S	S	S	S	S	R	R	S	S	R	R		7	8	8	7	8	8		5	2	2	4		55
667	1712_WHWN	24	AP-16CP010077	2	S	S	R	S	S	R	R	S	S	S	S	S	S	S	S	S	S	S	S	S	S	S	S	S	S	R	R	S	S	R	R		7	8	8	7	8	8		8	3	7	7		75
668	1712_WHWN	25	AP-16CP010074	2	S	S	S	S	S	R	R	S	S	S	S	S	S	S	R	R	S	S	S	S	S	R	S	S	S	R	R	R	R	S	S		8	8	8	7	8	8		8	7	7	8		80
669	1712_WHWN	26	14Nord-01	2	S	S	S	S	S	R	R	S	S	S	S	S	S	S	S	S	S	S	S	S	R	R	S	S	S	R	R	R	R	S	S		8	8	8	8	8	8		8	2	8	8		85
670	1712_WHWN	27	15Nord-08	2	S	R	S	S	S	S	S	S	S	S	S	R	R	S	S	R	S	S	R	S	R	S	S	S	S	R	R	S	S	S	S		7	6	8	7	8	8		8	3	6	2		40
671	1712_WHWN	28	15Nord-25	2	S	S	S	S	S	S	S	S	S	S	S	S	S	S	R	S	S	S	R	S	R	S	S	S	S	R	R	S	S	S	S		7	7	8	8	8	8		3	2	5	3		23
672	1712_WHWN	29	15Nord-32	2	S	R	S	S	S	R	R	S	S	S	S	S	S	S	R	S	S	S	S	S	S	S	S	S	R	R	R	S	S	S	S		7	7	8	7	7	8		2	2	7	3		1
673	1712_WHWN	30	SD110060-7	2	S	R	R	S	S	S	S	S	S	S	S	S	S	S	R	S	S	S	R	S	S	S	R	R	S	R	R	S	S	S	S		7	8	7	8	7	8		7	3	7	6		60
674	1712_WHWN	31	SD10W153	2	S	S	R	S	S	R	R	S	S	S	S	S	S	S	S	R	S	S	S	S	S	S	S	S	S	S	S	S	S	S	S		7	8	6	7	8	8		8	2	7	5		45
675	1712_WHWN	32	SD12008-2	2	S	R	S	S	S	S	S	S	S	S	S	S	S	S	R	R	R	S	R	S	S	S	S	S	S	R	R	S	S	S	S		7	8	7	8	7	8		5	3	5	7		38
676	1712_WHWN	33	SD13052-1	2	S	R	S	S	S	R	R	S	S	S	S	S	S	S	S	R	R	S	R	S	R	S	S	S	S	R	R	S	S	S	S		7	8	8	7	8	8		5	3	7	8		55
677	1712_WHWN	34	SD13062-2	2	S	R	S	S	S	R	R	S	S	S	S	S	S	S	S	S	R	S	R	S	S	S	S	S	S	R	R	S	S	S	S		7	7	8	7	8	8		2	2	2	3		13
678	1712_WHWN	35	SD13090-7	2	S	R	R	S	S	S	S	S	S	S	S	S	S	S	S	R	R	S	R	S	S	S	S	S	S	R	R	S	S	S	S		8	8	8	8	7	8		5	2	3	7		45
679	1712_WHWN	36	SD13117-1	2	S	S	S	S	S	S	S	S	S	S	S	S	S	S	S	S	S	S	R	S	S	S	S	S	S	R	R	S	S	S	S		8	8	8	8	8	7		5	2	3	4		45
680	1712_WHWN	37	SD13W064-7	2	S	R	S	S	S	R	R	S	S	S	S	S	S	S	S	R	R	S	R	S	S	S	S	S	S	R	R	R	R	S	S		2	7	8	8	8	8		5	2	2	4		30
681	1712_WHWN	38	SD14113-3	2	S	R	S	S	S	S	S	S	S	S	S	S	S	S	S	R	R	R	S	S	S	S	S	S	S	R	R	R	R	S	S		2	8	2	3	2	2		2	2	2	3		15
682	1712_WHWN	39	SD14115-5	2	S	S	S	S	S	R	R	S	S	S	S	S	S	S	S	R	S	R	S	S	S	S	S	S	S	R	R	S	S	S	S		7	8	7	6	7	8		0	2	1	2		0
683	1712_WHWN	40	MT1444	2	S	S	R	S	S	S	S	S	S	S	S	S	S	S	S	R	S	S	S	S	R	S	S	S	R	R	R	R	R	S	S		7	8	8	7	8	8		2	2	2	3		15
684	1712_WHWN	41	MT1465	2	S	S	S	S	S	R	R	S	S	S	S	S	S	S	S	R	S	S	S	S	S	R	S	S	R	R	R	R	R	S	S		3	7	7	3	7	7		2	2	2	2		3
685	1712_WHWN	42	MT1471	2	S	S	S	S	S	R	R	S	S	S	S	S	S	S	S	S	S	S	S	S	R	S	R	R	S	R	R	R	R	S	S		8	7	8	8	7	8		5	2	6	4		45
686	1712_WHWN	43	MT1488	2	S	S	S	S	S	R	R	S	S	S	S	S	S	S	S	R	S	S	R	S	R	S	S	S	S	S	S	R	R	S	S		8	7	8	8	8	8		8	7	8	6		75
687	1712_WHWN	44	MTW1491	2	S	S	S	S	S	R	R	S	S	S	S	S	S	S	R	R	S	S	S	S	R	S	S	S	S	R	R	R	R	S	S		8	7	7	7	8	8		2	3	2	4		1
688	1712_WHWN	2	Scout 66	2	S	S	S	S	S	R	R	S	S	S	S	S	S	S	S	S	R	R	S	S	S	S	S	S	S	R	R	S	S	S	S		7	7	8	8	8	8		8	2	2	4		60
689	1712_WHWN	3	TAM107	2	S	S	R	S	S	R	R	S	S	S	S	S	S	S	S	R	S	R	S	S	S	S	S	S	S	S	S	R	R	S	S		8	8	8	8	8	8		5	2	2	5		38
690	1712_WHWN	6	OK12716	2	S	S	S	S	S	R	R	S	S	S	S	S	S	S	R	S	S	R	S	S	R	S	S	S	S	R	R	S	S	S	S		8	8	8	7	8	8		0	2	3	3		0
691	1712_WHWN	7	OK12DP22002-042	2	S	S	S	S	S	S	S	S	S	S	S	S	S	S	R	R	S	S	R	S	S	S	R	R	R	S	S	R	R	S	S		7	5	8	8	8	8		2	2	1	2		1
692	1712_WHWN	8	OK12D22004-016	2	S	S	S	S	S	R	R	S	S	S	S	S	S	S	S	S	S	S	S	S	R	S	S	S	S	R	R	S	S	S	S		7	3	7	8	7	8		2	2	1	2		1
693	1712_WHWN	9	OK13209	2	S	S	S	S	S	R	R	S	S	S	S	S	S	S	R	R	S	S	S	S	S	S	S	S	S	R	R	R	R	S	S		8	8	8	8	8	8		2	2	2	4		1
694	1712_WHWN	10	OK12D22002-077	2	S	R	S	S	S	R	R	S	S	S	S	S	S	S	R	R	S	S	R	S	S	S	R	R	S	S	S	S	S	S	S		7	8	8	8	8	8		3	7	2	4		20
695	1712_WHWN	11	OK13621	2	S	S	S	S	S	S	S	S	S	S	S	S	S	S	S	R	S	R	S	S	S	S	S	S	S	S	S	R	R	S	S		7	7	8	8	8	8		2	2	3	2		8
696	1712_WHWN	12	NW13493	2	S	S	S	S	S	R	R	S	S	S	S	S	S	S	S	R	S	R	S	S	S	R	S	S	R	R	R	R	R	S	S		8	8	8	8	8	8		8	7	7	7		75
697	1712_WHWN	13	NE13515	2	S	R	R	S	S	R	R	S	S	S	S	S	S	S	S	S	S	S	S	S	S	S	S	S	S	S	S	R	R	S	S		8	8	7	7	8	8		3	2	3	3		18
698	1712_WHWN	14	NW13570	2	S	S	S	S	S	R	R	S	S	S	S	S	S	S	S	S	S	R	S	S	S	S	S	S	R	R	R	R	R	S	S		8	8	8	8	8	8		3	2	2	2		18
699	1712_WHWN	15	NE10478-1	2	S	S	S	S	S	R	R	S	S	S	S	S	S	S	S	R	S	S	S	S	S	S	S	S	R	R	R	R	R	S	S		8	8	8	8	8	8		2	2	2	5		1
700	1712_WHWN	16	KS13H9-1	2	S	S	S	S	S	R	R	S	S	S	S	S	S	S	S	S	R	S	S	S	S	S	S	S	R	R	R	R	R	S	S		8	8	8	8	8	7		2	2	2	2		11
701	1712_WHWN	17	KS13HW92-3	2	S	S	S	S	S	R	R	S	S	S	S	S	S	S	S	R	R	R	S	S	S	R	S	S	S	S	S	R	R	S	S		8	8	8	8	8	8		3	2	2	3		35
702	1712_WHWN	18	KS14H90-5-1	2	S	S	S	S	S	R	R	S	S	S	S	S	S	S	S	R	S	S	S	S	S	R	S	S	R	R	R	R	R	S	S		7	8	8	8	8	7		8	7	3	8		70
703	1712_WHWN	19	CO12D1770	2	S	S	R	S	S	R	R	S	S	S	S	S	S	S	S	R	S	R	S	S	S	S	S	S	R	R	R	S	S	S	S		8	8	8	8	8	8		2	3	2	5		5
704	1712_WHWN	20	CO13D1783	2	S	S	S	S	S	R	R	S	S	S	S	S	S	S	R	R	S	S	S	S	S	S	S	S	R	R	R	R	R	S	S		7	7	8	8	8	7		2	7	2	2		15
705	1712_WHWN	21	CO13003C	2	S	S	S	S	S	S	S	S	S	S	S	S	S	S	S	R	S	S	S	S	S	S	S	S	S	S	S	R	R	S	S		7	8	8	8	8	8		2	2	7	5		8
706	1712_WHWN	22	CO12D2011	2	S	S	S	S	S	S	S	S	S	S	S	S	S	S	S	R	S	S	S	S	S	S	S	S	S	R	R	R	R	S	S		8	8	8	8	8	8		2	2	2	3		13
707	1712_WHWN	23	CO13D1383	2	S	S	S	S	S	R	R	S	S	S	S	S	S	S	S	R	S	S	S	S	S	S	S	S	R	S	S	R	R	S	S		7	8	8	8	8	8		3	2	7	5		30
708	1712_WHWN	24	CO13D1299	2	S	S	S	S	S	R	R	S	S	S	S	S	S	S	S	S	S	R	S	S	S	S	S	S	R	S	S	R	R	S	S		7	8	8	8	8	8		2	2	3	3		3
709	1712_WHWN	25	LCH13-048	2	S	S	S	S	S	S	S	S	S	S	S	S	S	S	S	R	S	S	S	S	S	S	S	S	S	R	R	R	R	S	S		7	8	8	8	8	8		2	2	2	2		1
710	1712_WHWN	26	LCH13NEDH-12-27	2	S	S	R	S	S	R	R	S	S	S	S	S	S	S	S	S	S	S	R	S	S	S	S	S	S	R	R	R	R	S	S		7	3	8	7	8	8		2	2	2	2		3
711	1712_WHWN	27	LCH14-051	2	S	S	R	S	S	R	R	S	S	S	S	S	S	S	S	R	S	R	S	S	S	R	R	R	S	R	R	R	R	S	S		8	8	7	7	7	8		2	2	2	2		3
712	1712_WHWN	30	LCH14-091	2	S	S	S	S	S	R	R	S	S	S	S	S	S	S	S	R	S	S	S	S	S	S	S	S	S	S	S	R	R	S	S		7	8	7	7	8	8		2	2	8	5		3
713	1712_WHWN	31	H4N12-0038	2	S	S	S	S	S	R	R	S	S	S	S	S	S	S	R	S	R	S	S	S	S	S	R	R	S	R	R	R	R	S	S		8	2	2	2	8	8		2	2	2	2		1
714	1712_WHWN	32	AP-16CP010066	2	S	S	S	S	S	R	R	S	S	S	S	S	S	S	S	S	S	S	S	S	S	R	R	R	R	R	R	S	S	S	S		8	5	5	7	8	8		2	2	7	2		5
715	1712_WHWN	33	AP-16CP010093	2	S	S	R	S	S	S	S	S	S	S	S	S	S	S	S	R	S	S	S	S	S	S	S	S	S	R	R	R	R	S	S		8	7	8	7	8	8		2	2	7	2		11
716	1712_WHWN	34	AP-16CP010016	2	S	S	S	S	S	R	R	S	S	S	S	S	S	S	R	S	S	S	S	S	S	S	S	S	S	R	R	S	S	S	S		2	7	7	8	2	8		2	2	2	2		8
717	1712_WHWN	35	AP-16CP010069	2	S	S	S	S	S	R	R	S	S	S	S	S	S	S	R	S	S	S	S	S	S	S	S	S	S	R	R	S	S	S	S		7	8	8	7	8	8		2	2	2	5		6
718	1712_WHWN	36	KS061193K-2	2	S	S	R	S	S	S	S	S	S	S	S	S	S	S	R	S	S	S	S	S	S	S	R	R	R	R	R	S	S	S	S		8	8	8	8	8	8		8	7	7	7		80
719	1712_WHWN	37	KS061470M-4	2	S	S	S	S	S	R	R	S	S	S	S	S	S	S	R	R	S	R	S	S	S	S	S	S	R	R	R	R	R	S	S		8	7	7	7	8	8		2	2	2	5		5
720	1712_WHWN	38	KS080448*C-102	2	S	R	S	S	S	R	R	S	S	S	S	S	S	S	R	S	S	S	S	S	S	S	R	R	R	R	R	R	R	S	S		8	7	8	7	8	8		2	2	8	4		15
721	1712_WHWN	39	KS080093M-18	2	S	S	R	S	S	S	S	S	S	S	S	S	S	S	R	S	S	S	S	S	S	S	R	R	S	R	R	R	R	S	S		7	8	8	7	8	8		0	2	7	4		0
722	1712_WHWN	40	KS080679K-3	2	S	S	S	S	S	R	R	S	S	S	R	S	S	S	S	S	S	S	S	S	S	S	S	S	S	R	R	S	S	S	S		2	7	8	8	2	8		5	2	7	5		50
723	1712_WHWN	41	TX12A001106	2	S	S	S	S	S	R	R	S	S	S	S	S	S	S	S	S	S	S	S	S	S	S	S	S	S	R	R	R	R	S	S		8	8	8	8	8	8		3	2	7	3		23
724	1712_WHWN	42	TX12A001041	2	S	S	R	S	S	R	R	S	S	S	S	S	S	S	S	R	S	S	S	S	S	S	S	S	S	S	S	R	R	S	S		8	8	8	8	8	8		3	2	2	3		20
725	1712_WHWN	43	TX12V7220	2	S	R	S	S	S	R	R	S	S	S	S	S	S	S	R	R	R	S	R	S	S	S	S	S	R	R	R	S	S	S	S		8	8	8	8	8	8		2	2	3	3		1
726	1712_WHWN	44	TX12V7229	2	S	S	R	S	S	R	R	S	S	S	S	S	S	S	S	R	R	S	S	S	S	S	S	S	S	S	S	S	S	S	S		7	7	8	8	8	8		3	3	2	4		35
727	1712_WHWN	45	TX12V7415	2	S	R	S	S	S	S	S	S	S	S	S	S	S	S	S	R	S	S	S	S	S	S	S	S	S	R	R	R	R	S	S		8	8	8	8	7	8		2	2	2	2		3
728	1712_WHWN	46	TX12A001638	2	S	R	S	S	S	R	R	S	S	S	S	S	S	S	R	R	R	R	R	S	S	S	R	R	S	S	S	R	R	S	S		8	8	8	8	8	8		0	2	1	3		0
729	1712_WHWN	47	TX13A001069	2	S	S	S	S	S	R	R	S	S	S	S	S	S	S	S	R	R	R	S	S	S	R	R	R	S	R	R	S	S	S	S		8	8	8	8	8	8		2	8	2	2		8
730	1712_WHWN	48	TX13A001169	2	S	S	S	S	S	S	S	S	S	S	S	R	R	S	S	S	S	S	S	S	S	R	S	S	S	R	R	S	S	S	S		7	8	8	8	8	8		3	3	2	5		30
731	1712_WHWN	49	TX13M5580	2	S	S	R	S	S	R	R	S	S	S	S	S	S	S	R	S	S	S	S	S	S	R	S	S	S	R	R	S	S	S	S		7	7	8	7	8	8		2	7	2	5		15
732	1712_WHWN	50	TX13M5625	2	S	S	S	S	S	R	R	S	S	S	S	S	S	S	S	R	S	S	S	S	S	S	S	S	S	S	S	R	R	S	S		7	8	8	8	8	8		8	8	8	8		90
733	1715_WEWN	1	Branson	2	S	S	R	S	S	R	R	S	S	S	S	S	S	S	S	R	S	S	S	S	S	R	S	S	S	R	R	R	R	S	S		8	8	8	8	8	8		8	8	3	8		65
734	1715_WEWN	2	MO080104	2	S	S	R	S	S	R	R	S	S	S	S	S	S	S	S	R	S	S	S	S	S	S	S	S	S	R	R	S	S	S	S		8	7	8	8	8	8		8	7	2	8		70
735	1715_WEWN	3	Hilliard	2	S	S	S	S	S	R	R	S	S	S	S	S	S	S	S	R	S	S	S	S	S	R	S	S	S	R	R	R	R	S	S		8	6	8	8	8	8		8	2	7	8		70
736	1715_WEWN	4	Pioneer Brand 25R46	2	S	R	R	S	S	R	R	S	S	S	S	S	S	S	S	S	S	S	S	S	S	S	S	S	S	R	R	S	S	S	S		8	8	7	7	8	8		0	2	0	2		0
737	1715_WEWN	5	KY06C-1178-16-10-3	2	S	R	S	S	S	R	R	S	S	S	S	S	S	S	S	R	S	S	S	S	S	S	S	S	R	R	R	S	S	S	S		8	8	8	8	8	8		0	2	8	2		0
738	1715_WEWN	6	KY06C-2067-16-7-1	2	S	R	S	S	S	S	S	S	S	S	S	S	S	S	S	R	R	R	S	S	S	S	S	S	S	R	R	R	R	S	S		8	8	8	8	8	8		8	8	8	8		95
739	1715_WEWN	7	IL11-6543	2	S	S	R	S	S	S	S	S	S	S	S	S	S	S	R	S	S	S	S	S	S	S	R	R	S	R	R	R	R	S	S		8	8	8	8	8	8		3	3	2	4		20
740	1715_WEWN	8	OCW04S405S-11F	2	S	S	R	S	S	R	R	S	S	S	S	S	S	S	R	S	S	S	S	S	S	S	S	S	R	R	R	R	R	S	S		7	8	7	8	8	8		3	2	2	7		20
741	1715_WEWN	9	OCW03S580S-8WF	2	S	S	R	S	S	R	R	S	S	S	S	S	S	S	R	S	S	S	S	S	S	R	S	S	R	R	R	R	R	S	S		8	8	8	8	8	8		2	7	3	7		13
742	1715_WEWN	10	VA12FHB-8	2	S	R	R	S	S	R	R	S	S	S	S	S	S	S	R	S	S	S	S	S	S	S	S	S	R	S	S	S	S	S	S		8	8	8	8	8	8		2	7	3	5		13
743	1715_WEWN	11	VA14W-29	2	S	R	R	S	S	S	S	S	S	S	S	S	S	S	S	S	S	S	S	S	S	S	S	S	S	R	R	R	R	S	S		8	8	8	8	8	8		3	7	2	4		25
744	1715_WEWN	12	VA11W-108PA	2	S	S	S	S	S	S	S	S	S	S	S	S	S	S	R	R	S	S	S	S	S	S	S	S	S	R	R	R	R	S	S		8	8	8	7	8	8		2	2	2	6		1
745	1715_WEWN	13	KWS095	2	S	R	R	S	S	R	R	S	S	S	S	S	S	S	S	R	S	S	S	S	S	R	S	S	S	R	R	R	R	S	S		8	8	8	8	8	8		3	3	2	5		40
746	1715_WEWN	14	KWS122	2	S	R	R	S	S	S	S	S	S	S	R	S	S	S	S	R	S	S	S	S	S	S	S	S	S	R	R	R	R	S	S		8	8	8	8	8	8		2	2	3	4		20
747	1715_WEWN	15	KWS127	2	S	S	R	S	S	R	R	S	S	S	S	S	S	S	S	R	S	S	S	S	S	S	S	S	S	R	R	R	R	S	S		8	8	8	8	8	8		2	3	2	6		8
748	1715_WEWN	16	AR06037-17-2	2	S	R	R	S	S	R	R	S	S	S	S	S	S	S	S	R	S	S	S	S	S	S	R	R	S	R	R	R	R	S	S		8	8	8	8	8	8		8	7	3	7		65
749	1715_WEWN	17	AR07133C-19-4	2	S	S	R	S	S	R	R	S	S	S	S	S	S	S	S	S	S	S	S	S	S	S	S	S	R	R	R	R	R	S	S		8	8	8	8	8	8		8	7	7	6		50
750	1715_WEWN	18	TN1704	2	S	S	S	S	S	R	R	S	S	S	S	S	S	S	S	S	R	S	S	S	S	S	S	S	R	R	R	R	R	S	S		8	8	8	8	8	7		2	2	2	3		10
751	1715_WEWN	19	MI14R0011	2	S	R	S	S	S	S	S	S	S	S	S	S	S	S	S	S	S	S	S	S	S	R	R	R	S	R	R	R	R	S	S		7	8	8	8	8	8		8	8	2	5		60
752	1715_WEWN	20	MI14R0267	2	S	S	S	S	S	S	S	S	S	S	S	S	S	S	S	R	S	S	S	S	S	S	S	S	S	R	R	S	S	S	S		8	5	8	8	8	8		8	3	7	8		55
753	1715_WEWN	21	MI14R0489	2	S	S	S	S	S	R	R	S	S	S	S	S	S	S	R	S	S	S	S	S	S	R	S	S	S	S	S	S	S	S	S		8	8	8	8	8	8		5	2	2	6		50
754	1715_WEWN	22	MO140304	2	S	R	S	S	S	R	R	S	S	S	S	S	S	S	S	S	S	S	S	S	S	S	S	S	R	R	R	S	S	S	S		8	8	8	8	8	8		3	2	2	3		25
755	1715_WEWN	23	IL12-8512	2	S	R	S	S	S	S	S	S	S	S	S	S	S	S	S	S	S	S	S	S	S	S	S	S	R	R	R	S	S	S	S		8	7	7	8	8	8		0	2	7	3		0
756	1715_WEWN	24	IL12-21624	2	S	S	S	S	S	S	S	S	S	S	S	S	S	S	S	R	S	S	S	S	S	R	R	R	S	R	R	R	R	S	S		8	8	8	8	8	8		5	7	7	3		45
757	1715_WEWN	25	OH12-195-22	2	S	R	S	S	S	R	R	S	S	S	S	S	S	S	S	R	S	S	S	S	S	R	R	R	S	R	R	S	S	S	S		8	8	8	8	8	8		3	2	7	4		30
758	1715_WEWN	26	OH11-118-18	2	S	R	R	S	S	R	R	S	S	S	S	S	S	S	S	S	S	S	S	S	S	S	S	S	S	R	R	S	S	S	S		8	8	8	8	8	8		2	2	2	5		11
759	1715_WEWN	27	M13-4009#	2	S	R	S	S	S	R	R	S	S	S	S	S	S	S	S	S	S	S	S	S	S	S	R	R	S	R	R	R	R	S	S		7	8	8	8	8	8		2	7	6	3		15
760	1715_WEWN	28	M13-4038#	2	S	R	R	S	S	R	R	S	S	S	S	S	S	S	S	R	R	S	S	S	S	S	S	S	S	R	R	R	R	S	S		7	8	8	8	8	8		2	2	1	3		3
761	1715_WEWN	29	LES15-5357	2	S	S	S	S	S	R	R	S	S	S	S	S	S	S	S	R	R	S	S	S	S	R	S	S	S	R	R	S	S	S	S		8	8	8	8	8	8		0	7	2	3		0
762	1715_WEWN	30	LES15-5443	2	S	S	R	S	S	S	S	S	S	S	S	S	S	S	S	R	R	S	S	S	S	S	S	S	R	R	R	R	R	S	S		8	8	8	8	8	8		5	7	2	7		55
763	1715_WEWN	31	0566A1-3-1-47	2	S	R	R	S	S	R	R	S	S	S	S	S	S	S	S	R	R	S	S	S	S	R	S	S	R	R	R	S	S	S	S		7	8	8	8	8	8		5	8	2	5		40
764	1715_WEWN	32	05247A1-7-3-29	2	S	R	R	S	S	R	R	S	S	S	S	S	S	S	S	R	S	S	S	S	S	R	S	S	S	R	R	S	S	S	S		8	8	8	8	8	8		2	7	2	2		1
765	1715_WEWN	33	05247A1-7-7-3-1	2	S	R	S	S	S	R	R	S	S	S	S	S	S	S	S	R	R	S	S	S	S	R	S	S	S	R	R	S	S	S	S		7	8	8	8	8	8		8	7	7	8		90
766	1715_WEWN	34	15MDX-5	2	S	S	R	S	S	S	S	R	R	S	S	R	R	S	S	S	S	S	S	S	S	S	S	S	R	R	R	S	S	S	S		8	8	8	8	8	8		2	2	2	3		1
767	1715_WEWN	35	15MDX-6	2	S	S	R	S	S	S	S	R	R	S	S	S	S	S	S	S	S	S	S	S	R	S	S	S	R	R	R	R	R	S	S		8	8	7	8	8	8		2	2	7	7		15
768	1715_WEWN	36	15MDX-11	2	S	S	R	S	S	S	S	S	S	S	S	S	S	S	S	S	S	S	S	S	S	S	S	S	S	S	S	S	S	S	S		8	8	8	8	8	8		2	3	7	7		13
769	1716_WSWN	1	AGS 2000	2	S	S	R	S	S	S	S	S	S	R	R	S	S	S	S	S	R	S	S	S	S	R	S	S	S	R	R	S	S	S	S		8	8	7	8	8	8		0	2	2	2		0
770	1716_WSWN	2	Jamestown	2	S	S	R	S	S	S	S	S	S	S	S	S	S	S	S	S	R	S	S	S	S	S	S	S	S	R	R	R	R	R	R		2	3	2	2	2	2		0	2	2	2		0
771	1716_WSWN	3	Hilliard	2	S	S	R	S	S	S	S	R	R	S	S	S	S	S	S	S	R	S	S	S	S	S	S	S	S	R	R	R	R	S	S		7	8	8	8	8	8		2	2	2	2		8
772	1716_WSWN	4	Pioneer Brand 26R41	2	S	S	R	S	S	S	S	R	R	S	S	S	S	S	S	S	R	S	S	S	S	R	S	S	S	R	R	R	R	S	S		8	8	8	8	8	8		5	7	2	6		45
773	1716_WSWN	5	TX-EL2	2	S	S	R	S	S	R	R	S	S	S	S	S	S	S	S	S	R	S	S	S	S	S	S	S	S	R	R	R	R	S	S		8	8	8	8	8	8		3	2	2	2		28
774	1716_WSWN	6	AR06473-9-4-4	2	S	S	R	S	S	S	S	S	S	S	S	S	S	S	S	S	S	S	S	S	S	S	S	S	S	R	R	R	R	S	S		8	8	8	8	8	8		8	7	7	6		70
775	1716_WSWN	7	LA09225C-33	2	S	S	R	S	S	R	R	R	R	R	R	S	S	S	S	S	R	S	S	S	S	R	S	S	S	R	R	R	R	S	S		8	8	8	8	8	8		0	2	2	2		0
776	1716_WSWN	8	LA08265C-50	2	S	S	S	S	S	S	S	R	R	S	S	S	S	S	S	S	R	S	S	S	S	S	S	S	S	R	R	R	R	S	S		8	8	8	8	8	8		2	2	2	2		3
777	1716_WSWN	9	LA09264C-P5	2	S	S	R	S	S	R	R	R	R	S	S	S	S	S	S	S	R	S	S	S	S	S	S	S	S	S	S	R	R	S	S		8	8	8	8	8	8		0	2	2	2		0
778	1716_WSWN	10	NC13-23443	2	S	S	R	S	S	S	S	R	R	S	S	S	S	S	S	S	S	S	S	S	S	R	S	S	S	S	S	R	R	S	S		8	8	5	8	7	8		0	2	2	2		0
779	1716_WSWN	11	NC13-21213	2	S	S	R	S	S	R	R	R	R	S	S	S	S	S	S	S	S	S	S	S	S	S	S	S	S	R	R	R	R	R	R		8	7	8	8	8	8		3	6	2	4		23
780	1716_WSWN	14	DH11SRW070-14	2	S	S	R	S	S	S	S	R	R	R	R	S	S	S	S	S	S	S	S	S	S	S	S	S	R	S	S	R	R	S	S		8	8	8	8	8	8		3	7	3	8		30
781	1716_WSWN	15	VA09MAS1-12-8-4	2	S	S	S	S	S	S	S	S	S	R	S	S	S	S	S	S	S	S	S	S	S	S	S	S	S	R	R	R	R	R	R		8	8	8	8	8	8		8	7	7	7		35
782	1716_WSWN	16	VA09MAS6-122-7-1	2	S	S	S	S	S	S	S	S	S	S	S	S	S	S	S	S	S	S	S	S	S	S	S	S	S	S	S	R	R	R	R		8	7	8	7	8	8		0	5	2	2		0
783	1716_WSWN	18	KWS103	2	S	S	R	S	S	R	R	S	S	S	S	S	S	S	S	S	R	S	S	S	S	R	S	S	S	S	S	S	S	R	R		8	5	8	8	8	8		5	7	2	4		30
784	1716_WSWN	19	KWS114	2	S	S	R	S	S	S	S	S	S	S	S	S	S	S	S	S	R	S	S	S	S	S	S	S	S	S	S	R	R	R	R		8	8	8	8	8	8		8	8	8	8		90
785	1716_WSWN	20	KWS141	2	S	S	R	S	S	S	S	S	S	S	S	S	S	S	S	S	R	S	S	S	R	S	S	S	S	R	R	R	R	R	R		8	8	8	8	8	8		2	8	3	6		8
786	1716_WSWN	21	AR051160-14LE31	2	S	S	S	S	S	S	S	R	R	S	S	S	S	S	S	S	S	S	S	S	S	S	S	S	S	R	R	R	R	S	S		8	8	8	8	8	8		2	7	2	4		10
787	1716_WSWN	22	TN1701	2	S	S	S	S	S	S	S	R	R	S	S	S	S	S	S	S	S	S	S	S	S	S	S	S	S	R	R	S	S	R	R		8	8	8	8	8	8		5	7	3	4		35
788	1716_WSWN	23	TN1702	2	S	S	S	S	S	S	S	R	R	S	S	S	S	S	S	S	S	S	S	S	S	R	S	S	S	R	R	S	S	S	S		8	8	8	8	8	8		3	8	3	3		28
789	1716_WSWN	24	TN1703	2	S	S	R	S	S	S	S	R	R	S	S	S	S	S	S	S	S	R	S	S	S	S	S	S	R	R	R	R	R	S	S		8	8	8	8	8	8		2	7	2	3		15
790	1716_WSWN	25	GA08510-15E9	2	S	S	R	S	S	S	S	R	R	S	S	S	S	S	S	S	S	S	S	S	S	R	S	S	R	R	R	R	R	S	S		8	8	8	8	8	8		3	3	2	6		25
791	1716_WSWN	26	GA08535-15LE29	2	S	S	S	S	S	R	R	R	R	S	S	S	S	S	S	S	S	S	S	S	S	R	S	S	R	R	R	R	R	S	S		8	8	8	7	8	8		2	2	2	5		3
792	1716_WSWN	27	GA061471-15LE38	2	S	S	S	S	S	S	S	S	S	R	S	S	S	S	S	S	S	S	S	S	S	S	S	S	S	R	R	S	S	S	S		8	8	8	7	8	8		2	2	2	3		11
793	1716_WSWN	28	GA06474-15E56	2	S	S	R	S	S	S	S	S	S	R	R	S	S	S	S	S	S	S	S	S	S	S	S	S	S	R	R	S	S	S	S		8	8	5	8	7	8		2	2	2	3		3
794	1716_WSWN	29	B13*3189	2	S	S	R	S	S	S	S	S	S	S	S	S	S	S	S	S	S	S	S	S	S	S	S	S	S	S	S	R	R	S	S		7	8	8	8	8	8		5	6	6	8		45
795	1716_WSWN	30	B13*3051	2	S	S	S	S	S	R	R	S	S	S	S	S	S	S	S	S	R	S	S	S	S	R	S	S	R	R	R	R	R	R	R		8	8	8	8	8	8		8	7	8	8		70
796	1716_WSWN	31	B12*2209#	2	S	S	S	S	S	S	S	S	S	S	S	S	S	S	S	S	R	S	S	S	S	S	S	S	S	R	R	R	R	S	S		8	8	8	8	8	8		8	7	7	7		60
797	1716_WSWN	32	LES15-5593	2	S	S	S	S	S	R	R	S	S	S	S	S	S	S	S	S	S	S	S	S	S	S	S	S	R	R	R	R	R	S	S		7	8	8	8	8	8		5	7	7	4		30
798	1716_WSWN	33	LES15-7002	2	S	S	S	S	S	S	S	S	S	S	S	S	S	S	S	S	S	S	S	S	S	S	S	S	R	S	S	R	R	S	S		8	8	8	8	8	8		8	3	8	8		65
799	1718_WESR	1	Shirley	2	S	S	S	S	S	S	S	R	R	S	S	S	S	S	S	S	S	S	S	S	R	S	S	S	S	S	S	R	R	S	S		8	8	8	8	8	8		2	7	2	3		3
800	1718_WESR	2	USG 3120	2	S	S	R	S	S	S	S	S	S	R	R	S	S	S	S	S	S	S	S	S	S	R	S	S	S	R	R	R	R	S	S		7	8	8	8	8	8		8	7	8	8		90
801	1718_WESR	3	Appalachian White	2	S	S	S	S	S	S	S	S	S	S	S	S	S	S	S	S	S	S	S	S	R	S	S	S	S	R	R	S	S	S	S		7	4	7	2	8	8		3	2	2	3		30
802	1718_WESR	5	NuEast	2	S	S	S	S	S	S	S	R	R	S	S	S	S	S	S	S	S	S	S	S	R	S	S	S	S	S	S	R	R	S	S		8	7	8	7	8	8		8	7	7	7		70
803	1718_WESR	6	TAM 303	2	S	S	S	S	S	R	R	S	S	S	S	S	S	S	S	S	S	S	S	S	R	S	S	S	S	S	S	R	R	S	S		8	8	8	7	8	8		2	2	7	5		13
804	1718_WESR	7	Vision 30	2	S	S	S	S	S	S	S	R	R	S	S	S	S	S	S	S	S	S	S	S	S	S	S	S	R	S	S	R	R	S	S		8	8	8	8	8	8		3	6	6	6		28
805	1718_WESR	8	Vision 45	2	S	S	S	S	S	S	S	S	S	S	S	S	S	S	S	S	S	S	S	S	S	S	S	S	S	R	R	R	R	S	S		8	8	8	7	8	8		3	3	7	4		33
806	1718_WESR	9	Vision 50	2	S	S	R	S	S	S	S	S	S	S	S	S	S	S	S	S	S	S	S	S	S	S	S	S	R	R	R	R	R	S	S		8	8	8	8	8	8		8	8	8	8		75
807	1718_WESR	10	ARS10-028	2	S	S	S	S	S	R	R	S	S	S	S	S	S	S	S	S	R	S	S	S	R	S	S	S	S	R	R	R	R	S	S		8	8	8	8	8	8		2	2	2	4		8
808	1718_WESR	11	ARS10-389	2	S	S	S	S	S	S	S	S	S	S	S	S	S	S	S	S	R	S	S	S	S	S	S	S	S	S	S	S	S	S	S		8	7	8	7	8	8		2	2	2	2		1
809	1718_WESR	12	ARS12-716	2	S	S	S	S	S	R	R	S	S	S	S	S	S	S	S	S	S	S	S	S	S	S	S	S	R	R	R	R	R	S	S		8	8	8	8	8	8		8	7	3	6		70
810	1718_WESR	13	ARS13-101	2	S	S	S	S	S	S	S	S	S	S	S	S	S	S	S	S	S	S	S	S	S	S	S	S	S	S	S	R	R	S	S		8	8	8	8	8	8		5	2	3	2		36
811	1718_WESR	14	ARS13-351	2	S	S	S	S	S	R	R	R	R	S	S	S	S	S	S	S	S	S	S	S	S	R	S	S	S	S	S	R	R	S	S		8	8	8	8	8	8		8	2	7	2		55
812	1718_WESR	15	ARS14W0395	2	S	S	R	S	S	S	S	R	R	S	S	S	S	S	S	S	S	S	S	S	S	S	S	S	S	S	S	R	R	S	S		8	8	8	7	8	8		3	8	7	8		28
813	1718_WESR	16	ARS14W0400	2	S	S	R	S	S	S	S	R	R	S	S	S	S	S	S	S	S	S	S	S	S	S	S	S	S	S	S	R	R	S	S		8	8	8	8	8	8		8	8	8	8		80
814	1718_WESR	17	ARS14W0445	2	S	S	R	S	S	S	S	R	R	S	S	S	S	S	S	S	S	S	S	S	S	R	S	S	S	R	R	S	S	S	S		8	8	8	8	8	8		8	8	8	8		90
815	1718_WESR	18	ARS14W0449	2	S	S	S	S	S	S	S	R	R	S	S	S	S	S	S	S	S	S	S	S	S	R	S	S	S	S	S	S	S	S	S		8	7	8	8	8	8		8	7	7	8		90
816	1718_WESR	19	ARS14W0567	2	S	S	R	S	S	S	S	S	S	S	S	S	S	S	S	S	S	R	S	S	R	S	S	S	R	S	S	R	R	S	S		8	8	8	8	8	8		8	3	8	8		85
817	1718_WESR	20	ARS14W0583	2	S	S	S	S	S	R	R	S	S	S	S	S	S	S	S	S	S	S	S	S	R	S	S	S	R	R	R	R	R	S	S		8	8	8	8	8	8		5	8	3	8		33
818	1718_WESR	21	ARS14W0584	2	S	S	R	S	S	S	S	S	S	S	S	S	S	S	S	S	S	S	S	S	S	S	S	S	R	R	R	R	R	S	S		8	8	8	8	8	8		8	7	6	8		80
819	1718_WESR	22	ARS14W0931	2	S	S	S	S	S	S	S	S	S	S	S	S	S	S	S	S	R	S	S	S	S	S	R	R	S	R	R	R	R	S	S		8	7	8	8	8	8		3	2	6	5		30
820	1718_WESR	23	ARS14W0941	2	S	S	S	S	S	S	S	S	S	S	S	S	S	S	S	S	R	S	S	S	S	S	S	S	S	R	R	R	R	R	R		8	8	8	8	8	8		2	2	3	5		8
821	1718_WESR	24	ARS14W0947	2	S	S	R	S	S	R	R	S	S	S	S	S	S	S	S	S	S	S	S	S	S	S	R	R	S	R	R	S	S	S	S		8	7	8	8	8	8		2	2	2	3		5
822	1718_WESR	25	ARS14W1059	2	S	S	S	S	S	S	S	S	S	S	S	S	S	S	S	S	S	S	S	S	S	S	S	S	S	R	R	S	S	S	S		8	7	8	8	8	8		8	7	8	4		75
823	1718_WESR	26	ARS14W1070	2	S	S	S	S	S	R	R	S	S	S	S	S	S	S	S	S	S	S	S	S	S	S	S	S	S	R	R	R	R	S	S		7	7	8	8	8	8		2	2	7	3		8
824	1718_WESR	27	ARS14W1077	2	S	S	S	S	S	S	S	R	R	S	S	S	S	S	S	S	S	S	S	S	S	S	S	S	S	R	R	R	R	S	S		8	8	8	8	8	8		2	2	2	3		10
825	1718_WESR	28	ARS14W1117	2	S	S	S	S	S	S	S	R	R	S	S	S	S	S	S	S	S	S	S	S	S	S	S	S	S	S	S	R	R	S	S		8	8	8	8	7	8		2	2	2	2		11
826	1718_WESR	30	PSB13NEDH-11-26	2	S	S	S	S	S	S	S	S	S	S	S	S	S	S	S	S	S	S	S	S	R	S	S	S	S	R	R	S	S	S	S		8	8	8	8	8	8		2	2	2	3		5
827	1718_WESR	32	LCH14-51	2	S	S	S	S	S	R	R	R	R	S	S	S	S	S	S	S	S	S	S	S	S	S	R	R	S	R	R	R	R	S	S		8	7	8	8	8	8		2	2	2	2		3
828	1718_WESR	33	LCH14-52	2	S	S	S	S	S	S	S	S	S	S	S	S	S	S	S	S	S	R	S	S	S	S	R	R	R	R	R	R	R	S	S		8	8	8	8	8	8		2	2	2	7		1
829	1718_WESR	34	LCH14-55	2	S	S	R	S	S	S	S	S	S	S	S	S	S	S	S	S	S	R	S	S	S	R	R	R	S	R	R	R	R	S	S		8	8	8	8	7	8		8	7	7	6		70
830	1718_WESR	35	LCH14-77	2	S	S	R	S	S	S	S	R	R	S	S	S	S	S	S	S	S	R	S	S	R	S	S	S	S	R	R	R	R	S	S		8	8	8	8	8	8		5	3	7	8		35
831	1718_WESR	36	LCH14-89	2	S	S	R	S	S	S	S	S	S	S	S	S	S	S	S	S	R	R	S	S	S	S	S	S	S	S	S	R	R	S	S		8	8	8	8	8	8		5	2	2	3		50
832	1718_WESR	37	LCH14-91	2	S	S	R	S	S	S	S	S	S	S	S	S	S	S	S	S	S	R	S	S	S	S	S	S	S	S	S	R	R	S	S		8	8	8	8	8	8		2	2	3	4		10
833	1718_WESR	38	VA13HRW-25	2	S	S	R	S	S	R	R	S	S	S	S	S	S	S	S	S	S	S	S	S	S	S	R	R	S	S	S	R	R	S	S		8	7	8	8	8	8		3	2	7	4		35
834	1718_WESR	39	VA14HRW-25	2	S	S	R	S	S	S	S	S	S	S	S	S	S	S	S	S	S	S	S	S	S	R	S	S	S	R	R	R	R	S	S		8	8	8	8	8	8		2	2	3	5		10
835	1718_WESR	40	VA14HRW-41	2	S	S	R	S	S	R	R	R	R	S	S	S	S	S	S	S	S	S	S	S	R	S	S	S	R	R	R	R	R	S	S		8	7	8	8	8	8		8	8	2	6		85
836	1718_WESR	41	VA15HRW-73	2	S	S	R	S	S	S	S	R	R	S	S	S	S	S	S	S	S	S	S	S	S	R	S	S	S	R	R	R	R	S	S		8	6	8	7	8	8		8	8	7	7		85
837	1718_WESR	42	VA15HRW-85	1	S	S	R	S	S	R	R	R	R	S	S	S	S	S	S	S	S	S	S	S	S	S	S	S	S	S	S	S	S	S	S		7	7	7	7	7	8		2	2	2	4		5
838	1718_WESR	43	VA15HRW-86	1	S	S	R	S	S	S	S	R	R	S	S	S	S	S	S	S	S	S	S	S	S	R	S	S	S	S	S	S	S	S	S		7	8	7	7	8	7		2	2	1	2		1
839	1718_WESR	44	VA15HRW-148	1	S	S	S	S	S	R	R	R	R	S	S	S	S	S	S	S	S	S	S	S	S	R	S	S	R	R	R	R	R	S	S		2	2	7	7	2	3		2	2	2	2		5
840	1718_WESR	45	VA15HRW-155	1	S	S	S	S	S	S	S	R	R	S	S	S	S	S	S	S	S	S	S	S	S	S	S	S	R	R	R	R	R	S	S		7	7	7	7	8	7		2	2	1	2		1
841	1718_WESR	46	DH12HRW50-11	1	S	S	S	S	S	R	R	S	S	S	S	S	S	S	S	S	S	S	S	S	S	S	S	S	S	R	R	R	R	S	S		7	7	7	7	8	7		0	2	1	2		0
842	1726_WURN	2	BOBTAIL	1	S	S	S	S	S	S	S	S	S	S	S	S	S	S	S	S	S	S	S	S	R	S	S	S	S	R	R	R	R	S	S		7	7	8	7	8	8		0	2	1	2		0
843	1726_WURN	4	ARS-SELBU	1	S	S	S	S	S	S	S	S	S	S	S	S	S	S	S	S	R	R	S	S	R	S	R	R	R	R	R	S	S	S	S		7	7	8	2	8	2		0	2	1	2		0
844	1726_WURN	7	OR2121252	1	S	S	S	S	S	S	S	S	S	S	S	S	S	S	S	S	R	S	S	S	S	S	S	S	S	R	R	R	R	S	S		8	5	8	8	8	8		0	2	1	2		0
845	1726_WURN	8	WA8206	1	S	S	S	S	S	S	S	R	R	S	S	S	S	S	S	S	S	S	S	S	R	S	R	R	S	R	R	R	R	S	S		7	7	8	7	8	8		0	2	1	2		0
846	1726_WURN	10	IDN 08-00802B	1	S	S	S	S	S	S	S	R	R	S	S	S	S	S	S	S	S	S	S	S	R	S	R	R	S	R	R	R	R	S	S		2	3	2	2	2	2		2	2	1	5		3
847	1726_WURN	11	IDN 09-12453A	1	S	S	S	S	S	R	R	R	R	S	S	S	S	S	S	S	S	S	S	S	R	S	R	R	S	R	R	R	R	S	S		8	7	7	2	8	8		2	2	2	3		5
848	1726_WURN	12	OR2121285	1	S	S	S	S	S	S	S	R	R	S	S	S	S	S	S	S	S	S	S	S	R	S	S	S	S	R	R	R	R	R	R		2	6	7	8	2	7		2	2	2	3		8
849	1726_WURN	13	OR2130485	1	S	S	S	S	S	S	S	R	R	S	S	S	S	S	S	S	S	S	S	S	R	S	S	S	S	R	R	S	S	R	R		2	5	7	8	2	7		2	2	2	2		1
850	1726_WURN	14	ARS070048-11L	1	S	S	S	S	S	S	S	R	R	S	S	S	S	S	S	S	S	R	S	S	R	S	S	S	R	R	R	S	S	S	S		2	2	2	2	2	2		2	2	1	3		1
851	1726_WURN	15	ARSDH08X28-44C	1	S	S	S	S	S	R	R	R	R	S	S	S	S	S	S	S	S	S	S	S	R	S	S	S	S	R	R	S	S	S	S		7	5	5	7	8	5		2	2	2	2		5
852	1726_WURN	16	ARSDH08X28-150L	1	S	S	R	S	S	S	S	R	R	S	S	S	S	S	S	S	S	R	S	S	R	S	S	S	S	R	R	R	R	S	S		7	7	7	2	8	7		2	2	1	2		1
853	1726_WURN	17	ARS09X476-38L	1	S	S	S	S	S	S	S	R	R	S	S	S	S	S	S	S	S	R	S	S	S	S	S	S	R	R	R	S	S	S	S		2	2	8	2	2	8		2	2	1	2		1
854	1726_WURN	18	ARS2006-124-21C	1	S	S	S	S	S	S	S	R	R	S	S	S	S	S	S	S	S	S	S	S	S	S	S	S	R	R	R	S	S	S	S		2	2	8	8	2	2		2	2	7	6		8
855	1726_WURN	19	LWW14-72821	1	S	S	R	S	S	S	S	R	R	S	S	S	S	S	S	S	R	R	S	S	R	S	S	S	S	R	R	R	R	S	S		2	2	8	8	7	2		2	2	6	4		13
856	1726_WURN	4	OR2110679	1	S	S	R	S	S	S	S	R	R	S	S	S	S	S	S	S	R	S	S	S	R	S	S	S	R	R	R	S	S	S	S		7	7	8	8	8	7		2	2	1	2		1
857	1726_WURN	5	OR2110664	1	S	S	R	S	S	S	S	R	R	S	S	S	S	S	S	S	R	S	S	S	R	S	S	S	S	R	R	R	R	S	S		8	7	8	8	8	7		0	2	1	2		0
[truncated: 3 more columns]
