# Supplementary material for: Genome-Wide Association Study and Gene Specific Markers Identified 51 Genes or QTL for Resistance to Stripe Rust in U.S. Winter Wheat Cultivars and Breeding Lines
Source: Front Plant Sci. 2020 Jul 3;11:998. doi: 10.3389/fpls.2020.00998 (PMC7350909; doi:10.3389/fpls.2020.00998)
Supplement: Supplementary file 4 [file Table_4.xlsx]

## Sheet: Sheet1
Table S4. Presence of resistant alleles at 35 QTL identified through genome-wide associate analysis in 857 winter wheat cultivars/lines
Entry No.					Presence (+) and absence (-) of the stripe rust resistent allele at each QTL (Qyrww.wgp.)
in the					1A-1	1A-2	1A-3	1B	1D-1	1D-2	1D-3	2A-1	2A-2	2B-1	2B-2	2B-3	2B-4	2D-1	2D-2	2D-3	2D-4	3A	3B	3D	4A-1	4A-2	4A-3	4B	5A	5B	5D	6A-1	6A-2	6B	7A-1	7A-2	7B-1	7B-2	7B-3
panel	Nursery	ID	Cultivar/line	Group	IWB8633	IWA6710	IWA3409	IWB44699	IWB2803	IWA3446	IWA1787	IWB40903	IWB6997	IWB47291	IWB54530	IWA3452	IWB34793	IWB22615	IWB57369	IWB5467	IWA229	IWB44443	IWB8118	IWA3531	IWB44966	IWA5116	IWB559	IWA2869	IWB43581	IWB29509	IWB16856	IWB52712	IWA214	IWA1017	IWB49467	IWB9609	IWA4362	IWA6322	IWB72939
1	1701_WRDN	CI013448	GAINES	1	-	-	-	+	+	-	-	-	+	-	-	+	-	-	-	-	-	-	-	+	-	-	-	-	-	+	+	-	-	-	-	-	-	-	-
2	1701_WRDN	CI013740	MORO	1	-	+	-	+	-	-	-	-	-	-	-	+	-	-	-	-	+	-	-	+	-	+	-	-	-	-	-	-	-	-	-	-	-	+	-
4	1701_WRDN	CI013844	WANSER	1	+	+	-	+	-	-	-	-	-	-	-	-	-	-	+	-	+	-	+	+	+	-	-	-	-	+	-	+	+	-	-	-	-	-	-
5	1701_WRDN	CI013968	NUGAINES	1	-	-	-	+	+	-	-	-	-	-	-	+	-	-	-	-	+	-	-	+	-	-	-	-	-	-	-	-	-	-	-	-	-	-	-
9	1701_WRDN	CI014565	MCDERMID	1	-	-	-	+	-	-	-	-	-	-	-	-	-	-	-	-	-	-	-	+	-	-	-	-	-	-	-	+	+	-	-	-	-	-	-
10	1701_WRDN	CI014586	LUKE	1	+	+	-	+	-	-	-	-	-	-	-	+	-	-	-	-	-	-	-	+	+	-	-	-	-	+	-	-	-	-	-	-	-	-	-
12	1701_WRDN	CI015316	RANGER	1	-	-	-	-	-	-	-	-	-	-	-	+	-	-	-	-	+	-	-	-	-	-	-	-	-	-	-	+	+	-	-	-	-	-	-
14	1701_WRDN	CI015376	SPRAGUE	1	+	+	-	-	-	-	-	-	-	-	-	-	-	-	-	-	+	-	-	-	-	-	+	-	-	-	-	+	-	-	-	-	-	-	-
17	1701_WRDN	CI017296	HANSEL	1	-	-	+	-	-	-	-	-	-	+	-	-	-	-	-	-	-	-	-	+	-	+	+	-	-	-	-	+	+	-	-	-	-	+	-
18	1701_WRDN	CI017298	PECK	1	-	+	-	-	-	-	-	-	-	-	-	-	-	-	-	-	-	-	-	-	+	-	-	-	-	-	-	+	-	-	-	-	-	-	-
19	1701_WRDN	CI017417	BARBEE	1	-	-	-	+	-	-	-	-	-	-	-	-	-	-	-	-	-	-	-	+	-	-	-	-	-	+	+	-	+	-	-	-	-	-	-
20	1701_WRDN	CI017418	RAEDER	1	-	-	+	-	+	-	-	-	-	+	-	-	-	-	-	-	-	-	+	-	-	+	-	+	-	-	-	-	+	-	-	-	-	+	-
23	1701_WRDN	CI017596	STEPHENS	1	+	-	-	-	+	-	-	-	+	-	-	-	-	-	-	-	-	-	-	-	-	-	-	-	-	-	+	-	+	-	-	-	-	-	-
24	1701_WRDN	CI017725	GREER	1	-	-	-	+	-	-	-	-	-	-	-	+	-	-	-	-	-	-	-	+	+	-	-	-	-	-	-	+	-	-	-	-	-	-	-
25	1701_WRDN	CI017726	LENORE	1	-	-	+	-	+	-	-	-	-	-	-	-	+	-	-	-	-	-	-	-	-	-	+	-	-	-	-	+	+	-	-	-	-	-	-
27	1701_WRDN	CI017759	WALLADAY	1	-	-	-	-	+	-	-	-	-	+	-	-	+	-	-	-	-	-	-	-	-	+	+	+	+	-	-	-	+	-	-	-	-	+	-
29	1701_WRDN	CI017773	TYEE	1	-	+	-	+	-	-	-	-	-	+	-	+	-	-	-	-	+	-	+	+	-	-	-	-	-	+	-	-	+	-	-	-	-	-	-
31	1701_WRDN	CI017909	LEWJAIN	1	-	-	-	-	-	-	-	-	-	+	-	-	-	-	-	-	-	-	-	+	-	+	-	-	-	-	-	+	+	-	-	-	-	+	-
32	1701_WRDN	CI017917	TRES	1	-	-	-	-	-	-	-	-	-	-	-	-	-	-	-	-	-	-	-	+	-	+	-	-	-	-	-	+	+	-	-	-	+	+	-
34	1701_WRDN	CI017954	HILL 81	1	-	+	-	-	-	-	-	-	+	-	-	+	-	-	-	-	-	-	-	-	-	-	-	-	-	+	-	+	-	-	-	-	-	-	-
37	1701_WRDN	PI494095	JOHN	1	-	-	-	+	+	-	-	-	-	-	-	-	-	-	+	-	-	-	+	+	-	+	-	-	-	-	-	+	-	-	-	-	+	+	-
39	1701_WRDN	PI497672	MALCOLM	1	+	-	-	+	+	-	-	-	-	+	-	-	-	-	-	-	-	-	+	+	-	+	-	-	-	-	-	+	+	-	-	-	-	+	-
40	1701_WRDN	PI510129	GENE	1	-	-	-	+	+	-	-	-	-	-	-	+	-	-	-	-	-	-	-	+	-	-	-	-	-	-	-	+	+	-	-	-	-	-	-
41	1701_WRDN	PI511673	MADSEN	1	-	-	-	-	-	-	-	-	-	-	-	-	-	-	-	-	-	-	-	-	-	-	-	-	-	-	-	+	-	-	-	-	-	-	-
43	1701_WRDN	PI512282	ANDREWS	1	+	+	-	+	-	-	-	+	+	-	-	-	-	+	+	-	-	-	-	+	-	-	-	-	-	-	-	+	+	-	-	-	-	-	-
46	1701_WRDN	PI536994	ELTAN	1	-	+	+	+	-	-	-	-	-	-	-	-	-	-	-	-	+	-	-	+	-	+	-	-	-	+	-	+	-	-	-	-	-	+	-
50	1701_WRDN	PI557014	BONNEVILLE	1	-	-	-	+	-	-	-	-	-	-	-	-	-	-	-	-	-	-	-	+	-	-	-	-	-	-	-	+	+	-	-	-	-	-	-
52	1701_WRDN	PI560128	HOFF	1	-	-	-	-	-	-	-	-	-	-	-	-	-	-	-	-	-	-	-	+	-	+	-	-	-	-	-	+	+	-	-	-	-	+	-
54	1701_WRDN	PI583372	LAMBERT	1	-	-	-	-	-	-	-	-	+	-	-	-	-	-	-	-	-	-	-	-	-	-	-	-	-	-	-	+	+	-	-	-	-	-	-
57	1701_WRDN	PI586757	FINLEY	1	-	-	-	-	-	-	-	-	-	-	-	-	-	-	-	-	-	-	-	+	-	-	+	-	-	-	-	+	-	-	-	-	-	-	-
58	1701_WRDN	PI587026	HILLER	1	-	+	-	-	-	-	-	-	-	+	-	-	+	-	-	-	-	-	-	-	-	+	+	-	-	-	-	+	+	-	-	-	-	+	-
59	1701_WRDN	PI594372	CODA	1	-	-	-	-	-	-	+	-	+	-	-	-	-	-	-	-	+	-	-	-	-	-	-	-	-	+	-	+	-	-	-	+	-	-	-
60	1701_WRDN	PI599663	FOOTE	1	-	+	-	-	+	-	+	-	+	-	-	-	-	-	-	-	-	-	-	-	-	-	-	-	-	-	-	+	+	-	-	+	-	-	-
65	1701_WRDN	PI606764	BRUEHL	1	-	+	-	-	-	-	-	-	-	+	-	+	-	-	-	-	-	-	-	-	-	-	-	-	-	-	-	+	-	-	-	-	-	-	-
67	1701_WRDN	PI608582	ALBION	1	-	-	-	+	-	-	-	-	-	-	-	-	-	-	+	-	-	-	-	+	-	-	+	-	-	-	-	+	+	-	-	-	-	-	-
69	1701_WRDN	PI628640	FINCH	1	-	+	-	+	+	-	-	-	-	-	-	-	-	-	-	-	-	-	-	+	-	+	-	-	-	-	-	+	+	-	-	-	-	+	-
70	1701_WRDN	PI628641	CHUKAR	1	+	-	-	-	+	-	-	-	-	-	-	-	-	-	-	-	-	-	-	+	-	+	-	-	-	-	-	+	-	-	-	-	+	+	-
72	1701_WRDN	PI599664	IVORY (OR850513)	1	-	+	-	-	-	-	-	-	-	+	-	-	-	-	-	-	-	-	-	-	-	-	-	-	-	-	-	-	-	-	-	-	-	-	-
74	1701_WRDN	PI620632	GARY (IDO550)	1	-	+	-	+	-	-	-	-	-	+	-	+	-	-	-	-	-	-	-	+	-	+	-	-	-	-	-	-	-	-	-	-	+	+	-
77	1701_WRDN	MJ000004	MJ-4	1	-	-	-	+	-	-	-	+	-	-	-	+	-	+	+	-	-	-	-	+	-	-	-	-	-	-	-	+	+	-	-	-	-	-	-
79	1701_WRDN	0902Plot87	PILLAR	1	+	-	-	+	-	-	-	-	-	-	-	-	-	+	+	-	-	-	-	+	-	-	-	-	-	-	-	+	+	-	-	-	-	-	-
80	1701_WRDN	PI629114	TUBBS	1	-	+	-	-	-	-	-	+	-	-	-	-	-	+	+	-	-	-	-	-	-	-	-	-	-	-	-	+	+	-	-	-	-	-	+
82	1701_WRDN	MJ900931	MJ-9	1	-	-	-	+	-	-	-	-	-	-	-	-	-	-	-	-	-	+	-	+	-	-	-	-	-	-	-	+	-	-	-	-	-	-	-
84	1701_WRDN	CEBECO02	SEMPER	1	-	-	-	-	+	-	-	-	-	+	-	-	-	-	-	-	-	-	-	-	-	+	+	-	-	-	-	+	-	-	+	-	-	+	-
85	1701_WRDN	Hudred	(Barley Fill	1	-	+	-	-	+	-	-	-	-	+	+	-	-	-	-	-	+	-	-	-	-	+	+	-	-	-	-	-	-	-	+	-	-	+	-
87	1701_WRDN	BASFMADS	CLEARFIRST (Herbicide resistance in Madsen)	1	-	-	-	-	+	-	-	-	-	+	-	-	-	-	-	-	-	-	-	-	-	+	+	-	-	-	-	+	-	-	-	-	-	+	-
88	1701_WRDN	PI 620630	MORELAND (IDO 517)	1	-	-	-	-	-	-	-	+	-	-	-	-	-	+	+	-	-	-	-	+	-	-	-	-	-	-	-	+	-	-	-	-	-	-	-
89	1701_WRDN	BASFCODA	MEL	1	-	-	-	+	-	-	-	-	-	-	-	-	-	-	-	-	-	-	-	+	-	+	-	-	-	-	-	+	+	-	-	-	-	+	-
90	1701_WRDN	PI620636	IDO571	1	-	+	-	-	-	-	-	-	+	-	-	-	-	-	-	-	-	-	-	-	-	-	-	-	-	-	-	+	+	-	-	-	-	-	-
91	1701_WRDN	GM000001	NUFRONTIER	1	-	+	-	-	-	-	-	-	-	-	-	-	-	-	-	-	-	-	-	-	-	+	+	-	-	-	-	+	-	-	-	-	-	+	-
92	1701_WRDN	GM000002	NUHORIZON	1	-	-	-	-	+	-	-	-	+	+	+	-	-	-	-	-	-	-	-	-	-	+	-	-	-	-	-	+	-	-	-	-	+	+	+
93	1701_WRDN	PI620637	IDO576	1	-	-	-	-	-	-	-	-	-	+	+	-	-	-	-	-	-	-	-	-	-	-	-	-	-	-	-	-	-	-	-	-	-	-	-
97	1701_WRDN	PI634567	IDO587 (Stephens CLRFLD)	1	-	-	-	+	-	-	-	-	-	+	-	+	-	-	-	-	-	-	-	+	-	-	-	-	-	-	-	-	-	+	-	-	-	-	-
98	1701_WRDN	BZ980528	WB 528 (BZ-6W98-528)	1	-	+	-	+	-	-	-	+	-	-	-	-	-	+	+	-	-	-	-	+	-	-	+	-	-	-	-	-	-	-	-	-	-	-	-
99	1701_WRDN	W9600355	PALADIN (W96-355)	1	-	-	-	-	-	-	-	+	-	-	-	-	-	+	+	-	-	-	-	+	-	-	+	-	-	-	-	+	+	-	-	-	-	-	-
101	1701_WRDN	PI578278	IDO444	1	-	+	-	-	-	-	-	-	-	-	-	+	-	-	-	-	-	-	-	-	-	+	-	-	-	-	-	-	-	-	-	-	+	+	-
104	1701_WRDN	GMG000Q1	GEORGE (GMG Q-1)	1	-	-	-	+	-	-	-	+	-	-	-	-	-	+	+	-	-	-	-	+	-	-	-	-	-	-	-	-	-	-	-	-	-	-	-
106	1701_WRDN	PI619419	DECLO	1	-	+	-	+	-	-	-	+	-	-	-	-	-	+	+	-	-	-	-	+	-	+	-	-	-	-	-	+	+	-	-	-	+	+	-
108	1701_WRDN	CItr17903	Mckay (IDO167)	1	-	-	-	+	-	-	-	-	-	+	-	-	-	-	-	-	-	-	-	+	-	-	-	-	-	-	-	+	-	-	-	-	-	-	-
109	1701_WRDN	PI645606	WA7970	1	+	+	-	-	-	-	-	-	-	+	-	-	-	-	-	-	-	-	-	-	-	-	-	-	-	-	-	-	-	-	-	-	-	-	-
110	1701_WRDN	PI645607	WA7971	1	+	-	-	-	-	-	-	-	-	-	-	-	-	-	-	-	-	-	-	+	-	-	-	-	-	-	-	-	-	-	-	-	-	-	-
111	1701_WRDN	OR2010007	ORCF-102	1	-	+	-	+	-	-	-	-	-	-	-	-	-	-	-	-	-	-	-	+	-	+	+	-	-	-	-	+	-	-	-	-	-	+	-
113	1701_WRDN	PI606765	EDWIN	1	-	+	-	+	-	-	-	-	-	-	-	+	-	-	-	-	-	-	-	+	-	+	-	-	-	-	-	+	+	-	-	-	+	+	-
116	1701_WRDN	GT895880	CONCEPT	1	-	-	-	+	-	-	-	-	-	+	-	-	-	-	-	-	-	-	-	+	-	+	-	-	-	-	-	+	+	-	-	-	-	+	-
118	1701_WRDN	PI638535	Farnum (WA007975)	1	-	+	-	+	-	-	-	-	-	-	-	-	-	-	-	-	-	-	-	+	-	+	+	-	-	-	-	-	-	-	-	-	+	+	-
119	1701_WRDN	IDO00575	JUNIPER	1	-	-	+	+	-	-	-	+	-	-	-	-	-	-	-	-	-	-	-	+	-	+	-	-	-	-	-	+	+	-	-	-	-	+	-
121	1701_WRDN	IMI FINLEY	IMI FINLEY	1	-	-	-	-	-	-	-	-	-	+	-	+	+	-	-	-	-	-	-	-	-	-	+	-	-	-	-	+	-	-	+	-	+	-	-
122	1701_WRDN	PI634716	MDM (WA7936)	1	-	+	-	-	-	-	-	-	-	+	-	-	+	-	-	-	-	-	-	-	-	+	+	+	-	-	-	-	-	-	-	-	-	+	-
124	1701_WRDN	PPX1008-02	SALUTE	1	-	+	-	+	-	-	-	-	-	+	-	-	-	-	-	-	-	-	-	+	-	-	-	-	-	-	-	+	+	-	-	-	-	-	-
128	1701_WRDN	0902Plot31	SKILES	1	-	+	-	+	-	-	-	+	-	-	-	-	-	+	+	-	-	-	-	+	-	-	-	-	-	-	-	+	+	-	-	-	-	-	-
130	1701_WRDN	0902Plot36	WB-528 (WestBred 470/Madsen)	1	-	-	-	-	-	-	-	-	-	-	-	-	-	-	-	-	-	-	-	+	-	+	-	-	-	-	-	-	-	-	-	-	-	+	-
134	1701_WRDN	0902Plot76	NORWEST 553	1	-	-	-	-	-	-	-	-	-	-	-	-	-	-	-	-	-	-	-	+	-	-	-	-	-	-	-	+	+	-	-	-	-	-	-
140	1701_WRDN	0902Plot99	MIETI (NEW)	1	-	-	-	-	-	-	-	+	-	-	-	-	-	+	+	-	-	-	-	-	-	-	+	-	-	-	-	-	-	-	-	-	-	-	-
141	1701_WRDN	1602_WEDN_5	OR2120012R	1	-	-	+	-	-	-	-	-	-	+	-	-	-	-	+	-	-	-	-	+	-	+	-	-	-	-	-	-	-	-	-	-	-	+	-
142	1701_WRDN	1602_WEDN_6	OR2120276H	1	-	-	-	-	-	-	-	+	-	-	-	-	-	+	+	-	-	-	-	-	-	-	-	-	-	-	-	-	-	-	-	-	-	-	-
143	1701_WRDN	1602_WEDN_7	04PN028B-3	1	-	-	-	-	-	-	-	+	-	-	-	-	-	+	+	-	-	-	-	-	-	-	+	-	-	-	-	+	+	-	-	-	-	-	-
145	1701_WRDN	1602_WEDN_17	WA 8180	1	-	+	+	+	-	-	-	-	-	+	-	-	-	-	-	-	-	-	-	+	-	+	-	-	-	-	-	-	-	-	-	-	+	+	-
146	1701_WRDN	1602_WEDN_18	WA 8197	1	-	-	-	-	-	-	-	-	-	-	-	-	+	-	-	-	-	-	-	-	-	+	+	-	+	-	-	-	-	-	-	-	-	+	-
147	1701_WRDN	1602_WEDN_19	WA 8207	1	-	-	-	+	-	-	-	+	-	-	-	-	-	-	-	-	-	-	-	+	-	+	-	-	-	-	-	-	-	-	-	-	-	+	-
148	1701_WRDN	1602_WEDN_20	WA 8228	1	-	-	+	+	-	-	-	-	+	-	-	-	-	-	-	-	-	-	-	+	-	+	-	-	-	-	-	-	-	-	-	-	-	+	-
149	1701_WRDN	1602_WEDN_22	WA 8229	1	-	-	-	-	-	-	-	-	-	+	-	+	+	-	-	-	-	-	-	-	-	-	+	+	-	-	-	-	-	-	-	-	-	-	-
150	1701_WRDN	1602_WEDN_23	WA 8246	1	-	+	-	-	-	-	-	-	-	+	-	-	+	-	+	-	-	-	-	-	-	+	+	-	+	-	-	-	-	-	-	-	-	+	-
151	1701_WRDN	1602_WEDN_24	WA 8247	1	-	-	+	-	-	-	-	-	-	-	-	+	-	-	-	-	-	-	-	-	-	+	-	-	-	-	-	+	-	-	-	-	+	+	-
152	1701_WRDN	1602_WEDN_25	WA 8250	1	-	-	-	-	-	-	-	-	-	-	-	+	-	-	-	-	-	-	-	-	-	+	-	-	-	-	-	+	-	-	-	-	-	+	-
154	1701_WRDN	1602_WEDN_31	WA 8231	1	-	-	-	-	-	-	-	-	-	-	-	-	-	+	+	-	-	-	-	-	-	-	-	-	-	-	-	-	-	-	-	-	-	-	-
156	1701_WRDN	1602_WEDN_33	WA 8249	1	-	+	+	-	-	-	-	+	-	-	-	-	-	+	+	-	-	-	-	-	-	-	-	-	-	-	-	-	-	-	-	-	-	-	-
157	1701_WRDN	1602_WEDN_39	OR2110679	1	-	-	-	-	-	-	-	+	-	-	-	-	-	+	+	-	-	-	-	-	-	-	+	-	-	-	-	+	+	-	-	-	-	-	-
158	1701_WRDN	1602_WEDN_58	IDN 07-28017B	1	-	-	-	-	-	-	-	+	-	-	-	-	-	+	+	-	-	-	-	+	-	-	-	-	-	-	-	+	-	-	-	-	-	-	-
162	1701_WRDN	1602_WEDN_86	WA 8251 (KXB-04)	1	-	-	-	+	-	-	-	-	-	-	-	-	-	-	-	+	-	-	-	+	-	+	-	-	-	-	-	+	-	-	-	-	-	+	-
163	1701_WRDN	1602_WEDN_89	WA 8202	1	-	+	-	-	-	-	-	-	-	-	-	-	-	-	-	-	-	-	-	+	-	+	+	-	-	-	-	-	+	-	-	-	+	+	-
164	1701_WRDN	1602_WEDN_90	WA 8226	1	-	-	-	-	-	-	-	-	-	-	-	-	-	-	-	-	-	-	-	-	-	+	-	-	-	-	-	-	-	-	-	-	+	+	-
165	1701_WRDN	1602_WEDN_91	WA 8227	1	-	-	-	+	-	-	-	+	-	+	-	-	-	+	+	+	-	-	-	+	-	-	-	-	-	-	-	-	-	-	-	-	-	-	-
166	1701_WRDN	1602_WEDN_92	WA 8243	1	-	-	-	-	-	-	-	-	-	-	-	-	-	-	-	-	-	-	-	+	-	+	+	-	-	-	-	-	+	-	-	-	+	+	-
167	1701_WRDN	1602_WEDN_93	WA 8244	1	-	-	-	-	-	-	-	-	-	+	-	-	-	-	-	-	-	-	-	+	-	+	-	-	-	-	-	-	-	-	-	-	-	+	-
168	1701_WRDN	1602_WEDN_100	OR2110526	1	-	-	-	-	-	-	-	-	-	-	-	-	-	-	-	+	-	-	-	-	-	-	-	-	-	-	-	+	+	-	-	-	-	-	-
169	1701_WRDN	1602_WEDN_107	IDN 01-10704A	1	-	-	-	+	-	-	-	+	-	-	-	+	-	+	+	-	-	-	-	+	-	-	-	-	-	-	-	-	+	-	-	-	-	-	-
170	1701_WRDN	1602_WEDN_108	IDN 06-03303B	1	-	-	-	+	-	-	-	+	-	-	-	+	-	+	+	-	-	-	-	+	-	-	-	-	-	-	-	-	-	-	-	-	-	-	-
173	1701_WRDN	1602_WEDN_113	WA 8187	1	-	-	-	-	-	-	-	+	-	-	-	-	-	+	+	-	-	-	-	-	-	+	+	-	-	-	-	-	-	-	-	-	-	+	-
174	1701_WRDN	1602_WEDN_114	WA 8206	1	-	+	-	-	-	-	-	+	-	-	-	-	-	+	+	-	-	-	-	+	-	-	-	-	-	-	-	-	+	-	-	-	-	-	-
175	1701_WRDN	1602_WEDN_115	WA 8232	1	-	+	-	-	-	-	-	-	-	+	-	-	-	-	-	-	-	-	-	+	-	-	-	-	-	-	-	-	-	-	-	-	-	-	-
176	1701_WRDN	1602_WEDN_116	WA 8233	1	-	+	-	+	-	-	-	-	-	+	+	-	-	-	-	-	-	-	-	+	-	-	-	-	-	-	-	-	-	-	-	-	-	-	-
177	1701_WRDN	1602_WEDN_117	WA 8234	1	-	+	-	-	-	-	-	+	-	-	-	-	-	+	+	-	-	-	-	+	-	-	+	-	-	-	-	-	-	-	-	-	-	-	-
178	1701_WRDN	1602_WEDN_118	WA 8235	1	-	-	-	-	-	-	-	+	-	-	-	-	-	+	+	-	-	-	-	+	-	+	+	-	-	-	-	-	+	-	-	-	-	+	-
179	1701_WRDN	1602_WEDN_119	WA 8245	1	-	-	-	-	-	-	-	-	-	-	-	-	-	-	+	-	-	-	-	-	-	-	+	-	-	-	-	-	+	-	-	-	+	-	-
181	1701_WRDN	1602_WEDN_68	Jasper (WA 8169)	1	-	+	-	+	-	-	-	-	-	+	-	-	-	-	-	-	-	-	-	-	-	+	-	-	-	-	-	+	+	-	-	-	+	+	-
182	1701_WRDN	1502_WEDN_34	ARS Amber	1	-	-	-	-	+	-	-	-	-	+	+	-	-	-	-	-	-	-	-	-	-	+	+	-	-	-	-	+	-	-	+	-	-	+	-
183	1701_WRDN	1502_WEDN_72	WA 8212	1	-	+	-	-	+	-	-	-	-	+	+	-	-	-	-	-	-	-	-	-	-	+	+	-	-	-	-	-	-	-	-	-	-	+	-
184	1701_WRDN	1502_WEDN_76	WA 8177	1	-	+	-	-	+	-	-	-	-	+	+	-	-	-	-	-	+	-	-	-	-	+	+	-	-	-	-	-	-	-	+	-	-	+	-
185	1702_WEDN	1602_WEDN_14	Earl (WA 8180)	1	-	+	+	-	-	-	-	+	-	-	-	-	-	+	+	-	-	-	-	-	+	+	-	-	+	+	+	-	+	+	-	-	-	+	+
192	1702_WEDN	7	XA4103	1	-	-	-	-	-	-	-	-	-	+	-	-	-	-	-	-	-	-	-	-	-	-	-	-	+	-	-	+	-	+	-	-	-	-	+
193	1702_WEDN	8	XA4104	1	-	-	-	-	-	-	-	-	-	-	-	-	-	-	-	-	-	-	-	-	-	-	+	-	-	+	-	+	+	-	-	-	-	-	-
200	1702_WEDN	16	WA 8247	1	-	-	-	-	-	-	-	-	-	+	-	-	-	-	-	-	-	-	-	-	-	+	-	-	+	-	-	-	-	-	-	-	-	+	-
201	1702_WEDN	17	WA 8272	1	-	-	+	-	-	-	-	-	+	+	-	-	-	-	-	-	-	-	+	-	+	+	+	-	+	-	-	-	-	-	-	-	+	+	-
205	1702_WEDN	22	WA 8248	1	+	-	+	-	-	-	-	+	-	-	-	-	-	+	+	-	-	-	-	-	-	-	-	-	-	-	-	-	-	+	-	-	-	-	+
206	1702_WEDN	23	WA 8268	1	-	-	-	-	-	-	-	+	-	+	-	-	-	+	+	-	-	-	-	-	+	-	-	-	+	-	-	-	-	-	-	-	-	-	+
207	1702_WEDN	24	WA 8269	1	-	-	-	-	-	-	-	-	-	+	-	-	-	-	-	-	-	-	+	-	-	-	-	-	-	+	-	-	-	-	-	-	-	-	-
209	1702_WEDN	26	Metropolis	1	-	-	-	-	-	-	-	+	-	-	-	-	-	+	+	-	-	-	-	+	-	-	-	-	+	-	-	+	+	-	-	-	-	-	-
210	1702_WEDN	27	Rebelde	1	-	-	+	-	-	-	-	-	-	-	-	-	-	-	-	-	-	-	+	+	-	-	-	-	-	-	+	+	+	+	-	-	-	-	-
217	1702_WEDN	35	ORI2150031 CF+	1	-	-	-	-	-	-	-	-	-	+	-	-	-	-	-	-	-	-	-	-	-	-	-	-	-	-	-	-	-	-	-	-	-	-	-
222	1702_WEDN	41	UI Castle CL+	1	-	-	-	+	-	-	-	-	-	-	-	-	-	-	-	-	-	-	-	+	-	-	-	-	-	-	+	-	-	-	-	-	-	-	-
223	1702_WEDN	42	UI Magic CL+	1	-	+	-	+	-	-	-	+	-	-	-	-	-	+	+	-	-	-	-	+	-	-	-	-	-	-	-	-	-	-	-	-	-	-	-
231	1702_WEDN	50	WB1783	1	-	+	-	+	-	-	-	+	-	-	-	-	-	+	+	-	-	-	-	+	-	-	-	-	-	-	-	+	+	-	-	-	-	-	-
234	1702_WEDN	53	Puma ( Spitzer/Madsen//Rod/3/Spitzer/Madsen)	1	-	-	-	+	-	-	-	-	-	-	-	-	-	-	-	-	-	-	-	+	-	-	-	-	-	-	-	+	+	-	-	-	-	-	-
236	1702_WEDN	55	LWW14-73161	1	+	-	-	-	-	-	-	-	-	-	-	-	-	-	-	-	-	-	-	-	-	-	-	-	-	-	-	-	-	-	-	-	-	-	-
237	1702_WEDN	56	LWW14-74143	1	+	+	-	-	-	-	-	-	-	+	-	-	-	-	-	-	-	-	-	-	-	-	-	-	-	-	-	-	-	-	-	-	-	-	-
238	1702_WEDN	58	SY 04PN066-7	1	-	-	-	-	-	-	-	+	-	-	-	-	-	+	+	-	-	-	-	-	-	-	+	-	-	-	-	-	-	-	-	-	-	-	-
239	1702_WEDN	59	SY 09PN005#25	1	-	+	-	-	-	-	-	+	-	-	-	-	-	+	+	-	-	-	-	+	-	-	-	-	-	-	-	-	-	-	-	-	-	-	-
241	1702_WEDN	61	ARS20060123-31C	1	-	-	-	-	-	-	+	-	-	+	-	-	-	-	-	-	-	-	-	-	-	-	-	-	-	-	-	-	-	-	-	+	-	-	+
242	1702_WEDN	62	ARSDH08028-111C	1	-	-	-	+	-	-	-	-	+	+	-	-	-	-	-	-	-	-	-	+	-	-	-	-	-	-	-	-	-	-	-	-	-	-	+
245	1702_WEDN	67	Curiosity CL+	1	-	+	-	-	-	-	-	-	-	+	-	-	-	-	-	-	-	-	-	+	-	+	+	-	-	-	-	+	+	-	-	-	+	+	-
246	1702_WEDN	69	Masami	1	+	-	-	+	-	-	-	-	-	-	-	-	-	-	-	-	-	-	-	-	-	-	-	-	-	-	+	+	+	-	-	-	-	-	-
247	1702_WEDN	70	Mela CL+	1	-	+	-	-	-	-	-	-	-	-	-	-	-	-	-	-	-	-	-	+	-	+	+	-	-	-	-	+	+	-	-	-	+	+	-
249	1702_WEDN	72	WA 8226	1	+	-	-	-	-	-	-	-	-	-	-	-	-	-	-	-	-	-	-	-	-	+	-	-	-	-	-	-	-	-	-	-	+	+	-
250	1702_WEDN	73	WA 8227	1	-	+	-	+	-	-	-	+	-	+	-	-	-	+	+	+	-	-	-	+	-	-	-	-	-	-	-	-	-	-	-	-	-	-	-
251	1702_WEDN	74	WA 8270	1	-	-	-	+	-	-	-	-	-	-	-	-	-	-	-	-	-	-	-	+	-	+	+	+	-	-	-	-	-	-	-	-	+	+	-
252	1702_WEDN	75	WA 8271	1	+	-	-	-	-	-	-	+	-	-	-	-	-	+	+	-	-	-	-	+	-	+	+	-	-	-	-	-	-	-	-	-	+	+	-
253	1702_WEDN	76	LCS Artdeco	1	-	-	-	-	-	-	-	-	-	+	-	-	-	-	-	-	-	-	-	-	-	-	+	-	-	-	-	-	+	-	-	-	-	-	-
254	1702_WEDN	77	LCS Drive (LWW12-7105)	1	-	-	-	-	-	-	-	+	-	+	-	-	-	+	+	+	-	-	-	-	-	-	-	-	-	-	+	-	+	-	-	-	-	-	-
255	1702_WEDN	78	LWW14-71195	1	-	-	-	-	-	-	-	-	-	+	-	-	-	-	-	-	-	-	-	+	-	-	-	-	-	-	-	-	-	-	-	-	-	-	-
256	1702_WEDN	79	LWW14-72916	1	-	-	-	-	-	-	-	-	-	+	-	-	-	-	-	-	-	+	-	+	-	+	-	-	-	-	-	-	-	-	-	-	-	+	-
260	1702_WEDN	83	SY 09PN062#18	1	-	+	-	-	-	-	-	-	-	+	-	-	-	-	-	-	-	-	-	-	-	-	-	-	-	-	-	-	-	-	-	-	-	-	-
261	1702_WEDN	85	SY 46#16	1	-	-	-	+	-	-	-	-	-	-	-	-	-	-	-	-	-	+	-	-	-	-	-	-	-	-	-	-	+	-	-	-	-	-	-
263	1702_WEDN	87	SY Assure	1	+	-	-	-	-	-	-	+	-	-	+	-	-	-	-	-	-	-	-	-	-	-	+	-	-	-	+	-	-	-	-	-	-	-	-
264	1702_WEDN	88	SY Ovation	1	-	-	-	-	-	-	-	-	-	+	-	-	-	-	-	+	-	-	-	-	-	-	-	-	-	-	-	-	-	-	-	-	-	-	-
265	1702_WEDN	89	UI Palouse CL+	1	-	+	-	+	-	-	-	-	-	-	-	-	-	-	-	-	-	-	-	+	-	-	-	-	-	-	-	-	+	-	-	-	-	-	-
266	1702_WEDN	90	UI-WSU Huffman	1	-	+	+	-	-	-	-	+	-	-	-	-	-	+	+	-	-	-	-	-	-	-	-	-	-	-	-	+	+	-	-	-	-	-	-
267	1702_WEDN	91	ARS20040150-2C	1	-	+	-	-	-	-	+	-	-	-	-	-	-	-	-	-	-	-	-	-	-	-	-	-	-	-	-	-	+	-	-	+	-	-	+
268	1702_WEDN	92	ARSDH08028-44C	1	-	+	-	+	-	-	-	+	+	-	-	-	-	+	+	+	-	-	-	+	-	-	-	-	-	-	-	-	+	-	-	-	-	-	+
272	1702_WEDN	100	WA 8245	1	-	+	-	-	-	-	-	-	-	-	-	-	-	-	-	-	-	-	-	-	-	-	-	-	-	-	-	-	-	-	-	-	-	-	-
273	1702_WEDN	101	WA 8232	1	+	-	-	-	-	-	-	-	-	+	-	-	-	-	-	-	-	-	-	+	-	-	-	-	-	-	-	-	-	-	-	-	-	-	-
274	1702_WEDN	102	WA 8234	1	-	+	-	-	-	-	-	+	-	-	-	-	-	+	+	-	-	-	-	+	-	-	+	-	-	-	-	-	-	-	-	-	-	-	-
275	1702_WEDN	103	LCS Biancor	1	-	+	-	-	-	-	-	+	-	+	+	-	-	+	+	+	-	-	-	-	-	-	-	-	-	-	-	+	+	-	-	-	-	-	-
276	1702_WEDN	104	IDN 01-10704A	1	+	+	-	+	-	-	-	+	-	-	-	-	-	+	+	-	-	-	-	+	-	-	-	-	-	-	-	-	+	-	-	-	-	-	-
277	1709_WWCMN	105	IDN 02-29001A	2	-	+	-	+	-	-	-	+	-	-	-	+	-	+	+	-	-	-	-	+	+	-	-	-	+	+	-	+	-	-	-	-	-	-	+
278	1709_WWCMN		Bruehl	2	+	+	-	-	-	-	-	-	-	-	-	-	-	-	-	-	-	-	-	-	-	+	+	-	+	-	-	+	+	-	-	-	+	+	-
280	1709_WWCMN		WB-Junction	2	-	-	-	-	-	-	+	+	-	-	-	-	-	+	+	-	-	-	-	+	-	-	-	+	+	-	-	+	-	-	-	+	-	-	-
281	1709_WWCMN		LCS-Artdeco	2	-	+	-	-	-	-	-	-	-	+	-	+	-	-	-	-	-	-	-	-	-	-	-	-	-	+	-	+	-	-	-	-	-	-	-
282	1709_WWCMN		LCS-Azimut	2	-	+	-	-	-	-	-	+	-	-	-	+	-	+	+	-	-	-	-	+	-	-	-	-	+	-	-	+	-	-	-	-	-	-	+
283	1709_WWCMN		WB-Rimrock	2	+	-	-	-	-	-	-	-	-	-	-	-	-	-	-	-	-	-	+	-	-	+	-	-	+	+	-	+	+	-	-	-	-	+	-
284	1709_WWCMN		Earl (WA 8184)	2	-	-	+	-	+	-	-	+	-	-	+	+	-	+	+	-	-	-	-	-	-	+	-	+	-	-	-	+	-	+	-	-	-	+	-
285	1709_WWCMN		WB 1604	2	-	+	-	+	-	-	+	+	-	-	-	+	-	+	+	-	-	-	-	+	+	-	+	-	+	-	+	-	-	-	-	+	-	-	-
286	1709_WWCMN		WB 1529	2	-	+	-	-	-	-	-	-	-	-	-	+	-	-	-	-	-	-	-	+	-	+	+	-	-	+	-	-	-	-	-	-	-	+	+
287	1709_WWCMN		WB 1376CLP	2	+	-	-	-	-	-	-	+	-	+	-	+	-	+	+	-	-	-	-	+	-	+	-	+	+	-	+	-	-	-	-	-	+	+	-
288	1709_WWCMN		WB 1843	2	-	+	-	-	-	-	+	-	-	-	-	+	-	-	+	-	-	-	+	-	-	-	+	-	-	+	-	-	-	-	-	+	-	-	-
289	1709_WWCMN		WestBred 528	2	-	-	-	-	+	-	-	+	-	-	-	-	-	+	+	-	-	-	-	+	-	-	-	-	+	-	+	+	+	-	-	-	-	-	+
290	1709_WWCMN		Deloris	2	-	-	-	-	-	-	-	-	-	-	-	-	-	-	-	-	-	-	+	-	+	-	-	+	+	-	-	+	-	-	-	-	-	-	-
292	1709_WWCMN		Tiber	2	+	+	-	-	-	-	-	-	-	-	-	+	-	-	-	-	-	-	-	-	-	-	-	-	-	-	+	+	+	-	-	-	-	-	-
293	1709_WWCMN		Morgan	2	-	+	-	-	-	-	-	-	-	-	-	+	-	-	-	-	-	-	-	+	-	-	-	-	+	-	-	+	+	-	-	-	-	-	-
295	1709_WWCMN		Vanguard	2	-	+	-	-	-	-	-	-	-	+	-	-	+	-	-	-	-	-	-	-	-	-	+	-	+	-	+	+	-	-	+	-	-	-	-
297	1709_WWCMN		Winalta	2	-	-	-	-	-	-	-	-	-	+	-	-	-	-	-	-	-	-	-	-	-	-	+	-	-	-	-	+	+	-	-	-	-	-	-
298	1709_WWCMN		Pryor	2	-	-	-	-	+	-	+	-	-	-	-	-	-	-	-	-	-	-	-	+	+	-	-	-	-	-	-	+	+	-	-	+	-	-	-
299	1709_WWCMN		Promontory	2	-	+	+	-	-	-	-	-	-	+	-	-	-	-	-	-	-	-	-	-	-	-	-	-	-	-	+	+	+	-	-	-	-	-	-
303	1709_WWCMN		MT1159CL (IMI)	2	-	+	-	-	-	-	-	-	-	+	-	-	-	-	-	-	-	-	-	-	-	-	-	-	-	-	-	-	-	-	-	-	-	-	-
304	1709_WWCMN		NuWest **	2	-	+	-	-	-	-	-	-	-	+	-	+	-	-	-	-	-	-	-	-	-	-	-	-	-	-	-	+	-	-	-	-	-	-	-
307	1709_WWCMN		Erhardt	2	-	-	-	-	-	-	+	-	-	+	-	+	-	-	-	-	-	-	-	+	-	+	+	-	+	-	-	+	+	-	-	+	-	+	-
309	1709_WWCMN		TAM 107	2	-	-	-	-	-	-	-	-	-	+	-	+	-	-	-	-	-	-	-	-	-	-	-	-	-	-	-	-	-	-	-	-	-	-	-
310	1709_WWCMN		Prairie Red	2	-	-	-	-	-	-	-	-	-	+	-	-	-	-	-	-	-	-	-	-	-	-	-	-	-	-	-	+	-	-	+	-	-	-	-
311	1709_WWCMN		Above	2	-	-	-	-	-	-	-	+	-	-	-	+	-	-	+	+	-	-	-	-	-	+	-	-	+	+	+	+	+	-	-	-	-	+	-
312	1709_WWCMN		Powers 99	2	-	+	-	-	-	-	-	-	-	+	-	-	-	-	-	-	-	-	-	-	+	-	-	-	-	-	-	-	-	-	+	-	-	-	-
314	1709_WWCMN		Yumar	2	-	+	-	-	-	-	-	-	-	-	+	+	-	-	-	-	-	-	-	-	-	-	+	-	-	-	-	-	-	-	+	-	-	-	+
315	1709_WWCMN		Yuma	2	-	+	-	-	-	-	-	-	-	-	+	+	-	-	-	-	-	-	-	-	-	-	+	-	-	-	-	-	-	-	+	-	-	-	-
316	1709_WWCMN		Halt	2	+	+	-	-	-	-	-	-	-	+	-	-	-	-	-	-	-	-	-	-	-	-	-	-	-	-	+	+	+	-	-	-	-	-	-
318	1709_WWCMN		Cutter	2	-	+	-	-	+	-	-	+	-	-	+	-	-	+	+	-	-	-	-	-	-	-	+	-	-	-	-	+	+	-	-	-	-	-	-
320	1709_WWCMN		Thunderbolt	2	-	-	-	-	-	-	-	-	-	-	-	-	-	-	-	-	-	-	-	-	+	-	-	-	-	-	-	+	+	-	-	-	-	-	-
321	1709_WWCMN		Coronado	2	-	-	-	-	-	-	-	-	-	-	-	-	-	-	-	-	-	-	-	-	-	+	+	-	-	-	-	+	+	-	-	-	-	+	-
322	1709_WWCMN		Jagger	2	-	+	-	-	-	-	-	+	-	+	-	+	-	+	+	-	-	-	-	-	-	-	+	-	-	-	-	+	-	-	-	-	-	-	-
325	1709_WWCMN		Endurance	2	-	+	-	-	-	-	-	-	+	+	-	-	-	-	-	-	-	-	-	-	-	-	-	-	-	-	-	-	+	-	-	-	-	-	-
326	1709_WWCMN		Garrison	2	-	-	-	-	-	-	-	-	-	+	-	+	-	-	-	-	-	-	-	-	-	+	-	-	-	-	-	+	-	-	+	-	-	+	-
329	1709_WWCMN		Centerfield	2	-	+	-	-	-	-	-	-	+	+	+	-	-	-	-	-	-	-	-	-	-	+	-	-	-	-	-	+	+	-	-	-	-	+	+
331	1709_WWCMN		Guymon	2	-	-	-	-	-	-	-	-	-	+	-	-	-	-	-	-	-	-	-	-	+	-	-	-	-	+	-	+	+	-	-	-	-	-	-
332	1709_WWCMN		OK Bullet	2	-	-	-	-	-	-	-	+	-	+	-	-	-	+	+	-	-	-	-	-	-	-	-	-	-	+	+	-	+	-	-	-	-	-	+
333	1709_WWCMN		OK Field	2	-	+	-	-	-	-	-	-	-	+	-	-	-	-	-	-	-	-	-	-	-	-	+	-	-	-	-	-	-	-	-	-	-	-	-
334	1709_WWCMN		OK Rising	2	-	+	-	-	-	-	-	+	-	+	-	-	-	+	+	-	-	-	-	-	-	-	+	-	-	-	-	-	-	-	-	-	-	-	-
335	1709_WWCMN		Pete	2	-	-	+	-	+	-	-	-	-	+	+	-	-	-	-	-	-	-	-	-	-	+	+	-	-	-	-	+	-	-	+	-	-	+	-
338	1709_WWCMN		TAM 105	2	-	-	-	-	-	-	-	-	-	+	+	+	-	-	-	-	-	-	-	-	-	-	-	-	-	+	-	-	-	-	-	-	-	-	+
339	1709_WWCMN		TAM 110	2	-	-	-	-	-	-	-	+	-	+	-	+	-	-	+	+	-	-	-	-	-	+	-	-	-	-	-	-	-	-	-	-	-	+	-
340	1709_WWCMN		TAM 111	2	-	-	+	-	-	-	-	-	-	+	+	+	-	-	-	-	-	-	-	-	-	-	-	-	-	-	-	-	-	-	-	-	-	-	-
341	1709_WWCMN		TAM 200	2	-	+	-	-	-	-	-	-	+	+	+	+	-	-	-	-	-	-	-	-	-	-	-	-	-	+	-	-	-	-	-	-	-	-	-
344	1709_WWCMN		Dumas	2	-	+	-	-	-	-	-	-	-	+	-	+	-	-	-	-	-	-	-	-	-	-	-	-	-	-	-	+	-	-	+	-	-	-	-
345	1709_WWCMN		HG-9	2	-	-	-	-	-	-	-	-	-	+	-	-	-	-	-	-	-	-	-	-	-	-	+	-	-	-	-	+	+	-	-	-	-	-	-
347	1709_WWCMN		Alliance	2	-	+	-	+	+	-	-	-	-	-	+	-	+	-	-	-	-	-	-	-	-	-	+	-	-	-	-	+	+	-	-	-	-	-	-
348	1709_WWCMN		Millenium	2	-	+	-	-	-	-	-	-	-	+	-	+	-	-	+	-	-	-	-	-	-	+	-	-	-	-	-	+	-	-	-	-	+	+	-
350	1709_WWCMN		Goodstreak	2	-	-	-	-	-	-	-	-	-	-	-	-	-	-	-	-	-	-	-	-	+	-	-	-	-	+	-	+	+	-	-	-	-	-	-
362	1709_WWCMN		Coker 9663	2	-	+	-	-	-	-	-	-	-	+	-	-	-	-	-	+	-	-	-	-	-	-	+	-	-	-	-	-	-	-	-	-	-	-	-
363	1709_WWCMN		Coker 9375	2	-	+	-	-	+	-	-	-	-	+	-	-	+	+	-	-	-	-	-	-	-	-	-	-	-	-	-	-	-	-	-	-	-	-	-
365	1709_WWCMN		Armor Renegade	2	-	+	-	-	-	-	-	-	-	+	-	+	-	-	-	-	-	-	-	-	-	-	-	-	-	-	-	-	-	-	-	-	-	-	+
366	1709_WWCMN		Armor Ricochet	2	-	-	-	-	-	-	-	-	-	+	-	+	-	-	+	+	-	-	-	-	-	-	+	-	-	-	-	-	-	-	-	-	-	-	-
367	1709_WWCMN		Croplan Genetics 8302	2	-	+	-	-	-	-	-	-	-	+	-	-	-	+	-	-	-	-	-	-	-	-	-	-	-	-	-	-	-	-	-	-	-	-	-
368	1709_WWCMN		Croplan Genetics 8868	2	-	-	-	-	-	-	-	-	-	+	-	-	-	-	-	-	-	-	-	-	-	-	+	-	-	-	-	-	-	-	-	-	-	-	-
369	1709_WWCMN		Delta Grow 1600	2	-	+	-	-	-	-	-	+	-	+	+	+	-	+	+	-	-	-	-	-	-	-	+	-	-	-	-	-	-	-	-	-	-	-	-
370	1709_WWCMN		Delta Grow 8300	2	-	-	-	-	-	-	-	-	-	+	-	+	-	-	-	-	-	-	-	-	-	-	-	-	-	-	-	-	-	-	-	-	-	-	-
371	1709_WWCMN		Dixie 454	2	-	+	-	-	-	-	-	-	-	-	-	-	-	-	-	-	-	-	-	-	-	-	-	-	-	-	-	+	-	-	-	-	-	-	-
373	1709_WWCMN		Progeny 166	2	-	-	-	-	-	-	-	-	-	+	-	-	-	-	-	-	-	-	-	-	-	-	-	-	-	-	-	+	+	-	-	-	-	-	-
374	1709_WWCMN		Syngenta Beretta	2	-	+	-	-	-	-	-	-	-	+	+	+	+	-	-	-	-	-	-	-	-	-	-	-	-	-	-	-	-	-	-	-	-	-	-
375	1709_WWCMN		Syngenta Oakes	2	-	+	-	-	-	-	-	-	-	-	-	+	-	-	-	-	-	-	-	-	-	-	+	-	-	-	-	-	-	-	-	-	-	-	-
376	1709_WWCMN		Syngenta Arcadia	2	-	+	-	-	-	-	-	-	-	+	-	+	-	-	-	-	-	-	-	-	-	-	-	-	-	-	-	-	-	-	-	-	-	-	+
377	1709_WWCMN		Syngenta 9553	2	-	-	-	-	-	-	-	+	-	+	-	+	-	+	+	-	-	-	-	-	-	-	+	-	-	-	-	-	-	-	-	-	-	-	-
378	1709_WWCMN		Terral LA 841	2	-	-	-	-	+	-	-	-	-	+	-	-	-	-	-	-	-	-	-	-	-	-	-	-	-	-	-	-	-	-	-	-	-	-	-
379	1709_WWCMN		Terral 8589	2	-	-	-	-	-	-	-	-	-	+	-	-	-	+	-	-	-	-	-	-	-	-	-	-	-	-	-	-	-	-	-	-	-	-	-
380	1709_WWCMN		USG 3555	2	-	+	-	-	-	-	-	-	-	+	-	-	-	-	+	-	-	-	-	-	-	-	+	-	-	-	-	+	+	-	-	-	-	-	-
383	1709_WWCMN		Coker 9184	2	-	-	-	-	-	-	-	-	-	+	+	+	-	-	-	-	-	-	-	-	+	-	-	-	-	-	-	-	-	-	-	-	-	-	-
384	1709_WWCMN		Coker 9436	2	-	-	-	-	-	-	-	-	-	+	-	+	-	-	-	-	-	-	-	-	-	-	-	-	-	-	-	-	-	-	-	-	-	-	-
385	1709_WWCMN		Coker 9511	2	-	-	-	-	-	-	-	-	-	+	-	+	-	-	-	-	-	-	-	-	-	-	-	-	-	-	-	-	-	-	-	-	-	-	-
386	1709_WWCMN		Coker 9553	2	-	-	-	-	+	-	-	-	+	+	-	+	-	+	-	-	-	-	-	-	-	-	-	-	-	-	-	-	+	-	-	-	-	-	+
388	1709_WWCMN		Pioneer 26R22	2	+	-	-	-	-	-	-	-	-	+	-	+	-	+	-	-	-	-	-	-	-	-	-	-	-	-	-	-	-	-	-	-	-	-	-
389	1709_WWCMN		Pioneer 26R24	2	-	-	-	-	-	-	-	-	-	+	-	+	-	-	-	-	-	-	-	-	-	-	+	-	-	-	-	-	-	-	-	-	-	-	-
390	1709_WWCMN		Pioneer 26R61	2	-	-	-	-	-	-	-	-	+	+	-	+	-	+	-	-	-	-	-	-	-	-	-	-	-	-	-	-	+	-	-	-	-	-	-
391	1709_WWCMN		SS520	2	-	+	-	-	-	-	-	-	-	+	-	+	-	+	-	-	-	-	-	-	-	-	-	-	-	-	-	-	-	-	-	-	-	-	-
392	1709_WWCMN		SS535	2	-	+	-	-	-	-	-	-	-	+	-	+	-	-	-	-	-	-	-	-	-	-	+	-	-	-	-	-	-	-	-	-	-	-	-
393	1709_WWCMN		SS8302	2	-	-	-	-	-	-	-	-	-	-	-	+	-	+	+	-	-	-	-	-	-	-	+	-	-	-	-	-	-	-	-	-	-	-	-
394	1709_WWCMN		SS8308	2	-	-	-	-	-	-	-	-	-	+	-	+	-	-	+	-	-	-	-	-	-	-	-	-	-	-	-	-	-	-	-	-	-	-	+
395	1709_WWCMN		SS8404	2	-	-	-	-	-	-	-	-	-	+	-	+	-	-	-	-	-	-	-	-	-	-	-	-	-	-	-	-	-	-	-	-	-	-	-
397	1709_WWCMN		USG 3592	2	-	-	-	-	-	-	-	-	-	+	-	+	-	-	-	-	-	-	-	-	-	-	-	-	-	-	-	+	-	-	-	-	-	-	-
398	1709_WWCMN		USG 3209	2	-	-	-	-	-	-	-	-	+	+	-	+	-	-	-	-	-	-	-	-	-	-	-	-	-	-	-	+	-	-	-	-	-	-	-
399	1709_WWCMN		Vigoro Dominion	2	-	-	-	-	-	-	-	-	-	+	-	+	-	+	-	-	-	-	-	-	+	-	-	-	-	-	-	-	-	-	-	-	-	-	-
400	1709_WWCMN		Vigoro McIntosh	2	-	-	-	-	-	-	-	-	+	+	-	+	-	+	-	-	-	-	-	-	-	-	-	-	-	-	-	-	-	-	-	-	-	-	-
401	1709_WWCMN		SS 520	2	-	+	-	-	-	-	-	-	+	-	+	+	-	-	-	-	-	-	-	-	-	-	+	-	-	-	-	+	-	-	-	-	-	-	-
402	1709_WWCMN		SS 550	2	-	-	-	-	+	-	-	-	-	+	-	+	-	-	-	-	-	-	-	-	-	-	-	-	-	-	-	+	-	-	-	-	-	-	-
403	1709_WWCMN		AgriPro Benton	2	-	-	-	-	-	-	-	-	-	+	-	+	-	-	-	-	-	-	-	-	-	-	+	-	-	-	-	-	-	-	+	-	-	-	+
405	1709_WWCMN		Pioneer 26R58	2	-	+	-	-	-	-	-	-	-	-	-	+	-	+	-	-	-	-	-	-	-	-	-	-	-	-	-	-	-	-	-	-	-	-	-
406	1709_WWCMN		Pioneer 25R47	2	-	+	-	-	-	-	-	-	-	-	-	+	-	-	-	-	-	-	-	-	-	-	+	-	-	-	-	-	-	-	-	-	-	-	-
407	1709_WWCMN		Pioneer 25R54	2	-	-	-	-	+	-	-	-	-	+	-	+	-	+	-	-	-	-	-	-	-	-	-	-	-	-	-	-	-	-	-	-	-	-	-
409	1709_WWCMN		KY93C-1238-17-1	2	-	-	-	-	-	-	-	-	-	+	-	+	-	-	-	-	-	-	-	-	-	-	+	-	-	-	-	-	-	-	+	-	-	-	-
410	1709_WWCMN		KY93C-1238-17-5	2	-	-	-	-	-	-	-	-	-	-	-	+	-	-	-	-	-	-	-	-	-	-	-	-	-	-	-	-	-	-	-	-	-	-	-
411	1709_WWCMN		KY97C-0232-2	2	-	+	-	-	-	-	-	-	-	+	-	-	-	-	-	-	-	-	-	-	-	-	-	-	-	-	-	-	+	-	-	-	-	-	-
414	1709_WWCMN		INW 0101	2	-	-	-	-	-	-	-	+	-	+	-	-	-	+	+	-	-	-	-	+	-	-	-	-	-	-	-	-	-	-	-	-	-	-	-
415	1709_WWCMN		INW 0302	2	-	-	-	-	-	-	-	+	-	+	-	+	-	+	+	-	-	-	-	-	-	-	-	-	-	-	-	-	-	-	-	-	-	-	-
416	1709_WWCMN		INW 0303	2	-	+	-	-	+	-	-	-	-	+	-	+	-	-	-	-	-	-	-	+	-	-	-	-	-	-	-	-	+	-	-	-	-	-	-
417	1709_WWCMN		INW 0411	2	-	+	-	-	-	-	-	+	-	+	-	+	-	+	+	-	-	-	-	-	-	-	-	-	-	-	-	-	-	+	-	-	-	-	-
418	1709_WWCMN		INW 0412	2	-	+	-	-	+	-	-	-	+	+	+	+	-	+	-	-	-	-	-	-	-	-	-	-	-	-	-	+	-	-	-	-	-	-	-
425	1709_WWCMN		Dominion(RT)	2	-	+	-	-	-	-	-	-	-	+	-	-	-	-	-	-	-	-	-	-	-	-	-	-	-	-	-	+	+	-	-	-	-	-	-
426	1709_WWCMN		SS-MPV 57(RT)	2	-	+	-	-	+	-	-	-	-	+	-	-	-	+	+	-	-	-	+	-	-	-	-	-	-	-	-	+	+	-	-	-	-	-	-
429	1709_WWCMN		Tribute(DE)	2	-	+	-	-	-	-	-	-	-	+	-	-	-	-	-	-	-	-	-	-	-	-	+	-	-	-	-	+	+	-	-	-	-	-	-
431	1709_WWCMN		SS 520(RT)	2	-	-	-	-	-	-	-	-	-	+	-	+	-	+	-	-	-	-	-	-	-	-	+	-	-	-	-	-	-	-	-	-	-	-	-
432	1709_WWCMN		SS 550(RT)	2	-	+	-	-	+	-	-	-	-	+	-	+	-	+	-	-	-	-	-	-	-	-	-	-	-	-	-	-	-	-	-	-	-	-	-
433	1709_WWCMN		SS 560(RT)	2	-	-	-	-	-	-	-	-	-	+	-	+	-	+	-	-	-	-	-	-	-	-	-	-	-	-	-	-	-	-	-	-	-	-	-
434	1709_WWCMN		USG 3209(S)	2	-	-	-	-	+	-	-	-	-	-	-	-	-	-	-	-	-	-	-	-	-	-	-	-	-	-	-	+	-	-	-	-	-	-	-
444	1709_WWCMN		NuHills	2	-	-	-	-	-	-	-	+	-	-	-	-	-	+	+	-	-	-	-	+	-	+	+	-	-	-	-	+	+	-	-	-	+	+	-
455	1709_WWCMN		Bill Brown	2	-	-	-	-	-	-	-	+	-	+	-	-	-	+	+	-	-	+	-	-	-	-	+	-	-	-	-	+	+	-	-	-	-	-	-
459	1709_WWCMN		Tiger (Hundred Barley)	2	-	+	-	-	+	-	-	-	-	+	+	-	-	-	-	-	-	-	-	-	-	+	+	-	-	-	-	+	-	-	+	-	-	+	-
461	1709_WWCMN		AGS-2056	2	-	-	-	-	-	-	-	-	-	+	-	+	-	-	-	+	-	-	-	-	-	-	-	-	-	-	-	-	+	-	-	-	-	-	-
462	1709_WWCMN		AGS-2050	2	-	-	-	-	-	-	-	-	-	+	-	+	-	-	-	-	-	-	-	-	-	-	-	-	-	-	-	-	+	-	-	-	-	-	-
469	1709_WWCMN		DG 7500	2	-	+	-	-	-	-	-	-	-	+	-	-	-	-	-	-	-	-	-	-	-	-	-	-	-	-	-	-	-	-	-	-	-	-	-
470	1709_WWCMN		DG 7900	2	-	-	-	-	-	-	-	-	+	+	-	+	-	+	-	-	-	-	-	-	-	-	-	-	-	-	-	-	-	-	-	-	-	-	-
475	1709_WWCMN		LA 821	2	-	-	-	-	-	-	-	-	+	+	-	+	-	+	-	-	-	-	-	-	-	-	+	-	-	-	-	+	+	-	-	-	-	-	-
477	1709_WWCMN		TAM-111	2	-	-	-	-	-	-	-	-	-	+	-	+	-	-	-	-	-	-	-	-	-	-	-	-	-	-	-	-	-	-	-	-	-	-	-
478	1709_WWCMN		Pat	2	-	-	-	-	+	-	-	-	-	+	-	+	-	+	-	-	-	-	-	-	-	-	-	-	-	-	-	+	+	-	-	-	-	-	-
480	1711_WCDN		26R87	1	-	-	-	-	+	-	+	+	-	+	+	-	-	+	+	-	-	-	+	-	-	-	-	-	+	+	-	+	-	-	-	+	-	-	+
481	1711_WCDN		AGS 2060	1	-	-	+	-	-	-	-	-	-	-	+	-	-	-	-	-	-	-	-	-	-	-	-	-	-	-	+	-	+	-	-	-	+	-	-
482	1711_WCDN	CI011765	CHINESE 166	1	-	-	-	-	-	-	-	-	-	+	-	-	-	-	-	-	-	-	-	-	-	-	-	-	+	+	-	-	-	-	-	-	-	-	+
484	1711_WCDN	PI315850	TADORNA	1	-	-	+	-	-	-	-	-	-	+	-	-	-	-	-	-	-	-	-	-	+	-	+	-	-	-	-	+	+	-	-	-	-	-	+
487	1711_WCDN	PI323389	BOUNTY	1	-	+	-	-	-	-	-	-	-	-	-	-	-	-	-	-	-	-	-	-	-	-	+	-	-	+	+	+	-	-	-	-	-	-	-
489	1711_WCDN	PI339819	MARIS RANGER	1	-	+	-	+	-	-	-	-	-	-	-	-	-	-	-	-	-	-	-	+	+	-	+	-	-	-	-	-	-	+	-	-	-	-	-
491	1711_WCDN	PI447427	MARDLER	1	-	-	-	-	-	-	-	-	-	+	-	-	-	-	-	-	-	+	-	-	-	-	+	-	-	+	-	+	+	-	-	-	-	-	+
495	1711_WCDN	PI174667	LIBERATOR	1	-	-	-	-	-	-	+	-	-	+	-	-	-	-	-	-	-	-	-	-	-	-	-	-	-	+	+	+	+	-	-	+	-	-	-
500	1711_WCDN	YRT79032	NAUTICA	1	-	-	-	-	-	-	-	-	-	-	+	-	-	-	-	-	-	-	+	-	-	-	-	-	-	-	-	+	+	-	-	-	-	-	-
502	1711_WCDN	PI201195	HEINES VII	1	-	-	-	-	-	-	-	-	-	-	-	-	-	-	-	-	-	+	-	+	-	-	-	-	-	-	-	-	-	-	-	-	-	-	-
503	1711_WCDN	PI404008	MARIS HUNTSMAN	1	-	-	-	-	-	-	-	-	-	-	-	-	-	-	-	-	-	-	-	-	-	-	-	-	-	+	-	+	-	-	-	-	-	-	-
504	1711_WCDN	PI366020	MARIS NIMROD	1	-	-	-	-	-	-	+	-	-	+	-	-	-	-	-	-	-	-	-	-	-	-	+	-	-	-	-	+	-	-	-	+	-	-	-
508	1711_WCDN	PI295992	FELIX	1	-	-	-	-	-	-	-	-	-	+	-	-	-	-	+	-	-	-	-	-	-	-	-	-	-	-	-	+	+	-	-	-	-	-	+
509	1711_WCDN	PI167419	NORD DESPREZ	1	-	-	-	-	-	-	-	-	-	-	+	-	-	-	-	-	-	-	-	-	-	-	-	-	-	-	-	-	+	-	-	-	-	-	-
512	1711_WCDN	PI422222	ARMADA	1	-	-	-	-	-	-	-	-	-	-	+	-	-	-	-	-	-	-	-	+	-	-	-	-	-	-	-	+	-	-	-	-	-	-	-
513	1711_WCDN	YRT78028	ARMINDA	1	+	-	-	-	-	-	-	-	-	+	-	-	-	-	-	-	-	-	-	-	-	-	+	-	-	+	-	+	-	-	-	-	-	-	-
514	1711_WCDN	PI428521	HOBBIT	1	-	-	-	-	-	-	-	-	-	-	-	-	-	-	-	-	-	-	-	-	-	-	-	-	-	-	-	-	-	-	-	-	-	-	-
515	1711_WCDN	PI262223	CAPELLE DESPREZ	1	-	-	-	-	-	-	-	-	-	+	-	-	-	-	-	-	-	-	-	+	-	-	-	-	-	-	-	-	+	-	-	-	-	-	-
516	1711_WCDN	CI013723	DRUCHAMP	1	-	-	-	-	-	-	-	-	-	-	-	-	-	-	-	-	-	-	-	-	-	-	-	-	-	-	-	-	+	-	-	-	-	-	-
521	1711_WCDN	PI191302	MINISTRE	1	-	-	-	-	-	-	-	-	-	+	-	-	-	-	-	+	-	-	-	-	-	+	-	-	-	-	-	+	+	-	-	-	-	+	-
523	1711_WCDN	CI011773	VILMORIN 23	1	+	-	-	-	-	-	-	-	-	+	-	-	-	-	-	-	-	-	-	-	-	-	-	-	-	-	-	-	-	-	-	-	-	-	-
524	1711_WCDN	PI174655	HYBRID 46	1	-	-	-	-	-	-	-	-	-	-	-	-	-	-	-	-	-	-	-	-	-	-	+	-	-	-	-	-	-	-	-	-	-	-	-
525	1711_WCDN	WA005768	T.SPELTA ALBUM	1	-	-	-	-	-	-	-	-	+	+	+	-	-	-	-	-	-	-	-	-	-	-	-	-	-	-	-	-	-	+	-	-	-	-	-
526	1711_WCDN	PI340741	REICHERSBERG 42	1	-	-	-	-	-	-	-	-	-	+	-	-	+	-	-	-	-	-	-	-	-	-	-	-	+	-	-	-	+	-	-	-	-	-	-
529	1711_WCDN	CI014455	MARIS WIDGEON	1	-	-	-	-	-	-	-	-	-	+	-	-	-	-	-	-	-	-	-	-	-	-	-	-	-	-	-	+	-	-	-	-	-	-	-
537	1711_WCDN	YRT07614	WINNETOU	1	-	-	-	-	-	-	-	-	-	-	+	-	+	-	-	-	-	-	-	-	-	-	-	-	-	-	-	+	+	-	-	-	-	-	-
540	1711_WCDN	PI531184	FENG-KANG 8	1	-	-	-	-	-	-	-	-	-	-	-	-	-	-	-	-	-	-	-	-	-	-	+	-	-	-	-	+	-	-	-	-	-	-	-
541	1711_WCDN	W000003	GAMTOOS (VEERY #3)	1	-	-	-	-	-	-	-	-	-	+	-	-	-	-	-	-	-	-	-	-	-	-	+	-	-	-	-	-	+	-	-	-	-	-	-
543	1711_WCDN	PI592142	DAUTLESS	1	-	-	-	-	+	-	-	-	-	+	+	-	-	-	-	-	+	-	-	-	-	+	+	-	-	-	-	+	-	-	+	-	-	+	-
545	1711_WCDN	PI447391	KUERLE BAI DONG MAI (ST1-25)	1	-	-	-	-	-	-	-	-	-	-	-	-	-	-	-	-	-	-	-	-	-	-	-	-	-	-	-	+	+	-	-	-	-	-	-
550	1711_WCDN	PI201992	PETKUS (RYE)	1	-	-	-	-	-	-	-	-	-	-	+	-	-	-	-	-	-	-	-	-	-	-	-	-	-	-	-	+	-	-	-	-	-	-	-
551	1711_WCDN	PI178383	PI178383	1	-	-	-	-	-	-	-	-	-	+	+	-	-	-	-	+	-	-	-	-	-	+	-	-	-	-	-	-	+	-	-	-	-	+	-
552	1711_WCDN	PI339817	JOSS CAMBIER	1	-	-	-	-	-	-	-	-	-	-	-	-	-	-	-	-	-	-	-	-	-	-	-	-	-	-	-	+	-	-	-	-	-	-	-
553	1711_WCDN	PI338009	JOSS CAMBIER	1	-	-	-	-	-	-	-	-	-	-	-	-	+	-	-	-	-	-	-	-	-	-	-	-	-	-	-	+	-	-	-	-	-	-	-
554	1711_WCDN	PI422222	ARMADA	1	-	-	-	-	-	-	-	-	-	-	-	-	-	-	-	-	-	-	-	-	-	-	-	-	-	-	-	+	-	-	-	-	-	-	-
555	1711_WCDN	PI447041	ARMADA	1	-	-	-	-	+	-	-	-	-	+	-	-	+	-	-	-	-	-	-	-	-	+	+	-	-	-	-	+	-	-	-	-	-	+	-
561	1711_WCDN	PI174648	HYBRIDE DE BERSEE	1	+	-	-	-	+	-	-	-	-	+	+	-	-	-	-	-	+	-	-	-	-	+	+	-	-	-	-	+	-	-	+	-	-	+	-
562	1711_WCDN	PI519303	VPM 1	1	-	-	-	-	-	-	-	-	-	+	-	-	-	-	-	-	-	-	-	-	-	+	-	-	-	-	-	-	-	+	-	-	+	+	-
563	1711_WCDN	CItr13929	LERMA ROJO 64	1	-	-	-	-	+	-	-	-	-	+	+	-	-	-	-	-	+	-	-	-	-	+	+	-	-	-	-	-	+	-	-	-	-	+	-
564	1711_WCDN	PI469271	WHEATON	1	-	-	-	-	-	-	-	-	-	-	-	-	-	-	-	-	-	-	-	-	-	+	-	-	-	-	-	+	+	+	-	-	-	+	-
569	1711_WCDN	PI228308	CARSTENS V	1	-	-	-	-	-	-	-	+	-	-	+	-	-	+	+	-	-	-	-	-	-	-	-	-	-	-	-	-	+	-	-	-	+	-	-
571	1711_WCDN	PI192448	SPALDINGS PROLIFIQUE	1	-	+	-	+	-	-	-	-	-	-	-	-	-	-	+	-	-	-	-	+	-	-	-	+	-	-	-	-	+	+	-	-	-	-	-
572	1711_WCDN	Zhou 8425B	Zhou 8425B	1	-	-	-	-	-	-	+	-	+	-	-	-	-	-	-	-	-	-	-	-	-	-	-	-	-	-	-	-	-	-	-	+	-	-	-
576	1711_WCDN	AU2002-18	BIMA 1 (CD-3)	1	-	+	-	-	-	-	-	-	-	+	-	-	-	-	-	+	-	-	-	-	-	-	-	-	-	-	-	-	-	+	-	-	-	-	-
577	1711_WCDN	AU2002-21	XIBEI 54 (CD-6)	1	-	-	-	-	-	-	-	-	-	+	-	-	-	-	-	-	-	-	-	-	-	-	+	-	-	-	-	-	-	-	-	-	+	-	-
578	1711_WCDN	AU2002-20	XIBEI FENGSHOU (CD-5)	1	-	-	-	-	-	-	-	-	-	+	-	-	-	-	-	-	-	-	-	-	-	+	-	-	-	-	-	-	-	-	-	-	+	+	-
579	1711_WCDN	AU2002-22	QUALITY (CD-7)	1	-	-	-	-	-	-	-	-	+	-	-	-	-	-	-	-	-	-	-	-	-	+	-	-	-	-	-	+	-	+	-	-	+	+	-
580	1711_WCDN	AU2002-25	BEIJING 8 (CD-12)	1	-	-	-	-	-	-	-	+	-	+	-	-	-	-	-	-	-	-	-	-	-	+	+	-	-	-	-	+	-	-	-	-	-	+	-
581	1711_WCDN	AU2002-32	TAISHAN 1 (CD-21)	1	-	-	-	-	+	-	-	-	-	+	+	-	-	-	-	-	-	-	-	-	-	+	+	-	-	-	-	+	-	-	+	-	-	+	-
582	1711_WCDN	AU2002-33	MERIT X THATCHER (CD-?)	1	-	+	-	-	-	-	-	-	-	+	-	-	-	-	-	-	-	-	-	-	-	+	-	-	-	-	-	-	+	+	-	-	+	+	-
583	1711_WCDN	0630WCCN3	TRIGO EUREKA	1	-	-	-	-	-	-	-	-	-	+	-	-	-	-	-	+	-	-	-	-	-	-	-	-	-	-	-	+	-	-	-	-	-	-	-
585	1711_WCDN	0630WCCN5	LUTESCENS 128	1	-	+	-	-	-	-	-	-	-	-	-	-	-	-	-	-	-	-	-	-	-	-	-	-	-	-	-	+	+	+	-	-	-	-	-
587	1711_WCDN	0630WCCN7	VIRGILIO	1	-	-	-	-	-	-	-	-	-	+	-	-	-	-	-	-	-	-	-	-	-	-	-	-	-	-	-	+	-	-	-	-	-	-	-
590	1711_WCDN	0630WCCN10	FUNO	1	-	-	-	-	-	-	-	-	-	+	-	-	-	-	-	-	-	-	-	-	-	+	+	-	-	-	-	+	+	-	-	-	-	+	-
591	1711_WCDN	0630WCCN11	DANISH 1	1	-	-	-	-	+	-	-	-	-	+	-	-	-	-	-	-	-	-	-	-	-	+	-	+	-	-	-	+	-	-	-	-	-	+	-
592	1711_WCDN	0630WCCN12	JUBILEJINA 2	1	-	-	-	-	-	-	-	-	-	+	-	-	-	-	-	-	-	-	-	-	-	-	+	-	-	-	-	-	-	-	-	-	-	-	+
593	1711_WCDN	0630WCCN13	FENGCHAN 3	1	-	-	-	-	+	-	-	-	-	+	+	-	-	-	-	-	+	-	-	-	-	+	+	-	-	-	-	-	-	-	+	-	-	+	-
594	1711_WCDN	0630WCCN14	LOVRIN 13	1	-	-	-	-	-	-	-	-	-	-	-	-	-	-	-	-	-	-	-	-	-	-	-	-	-	-	-	-	-	-	-	-	-	-	-
595	1711_WCDN	0630WCCN15	KANGYIN 655	1	-	-	-	-	-	-	-	-	-	+	-	-	-	-	-	-	-	-	-	-	-	-	-	-	-	-	-	-	-	-	+	-	-	-	-
596	1711_WCDN	0630WCCN16	SHUIYUAN 11	1	-	+	-	-	-	-	-	-	+	+	-	-	-	-	-	-	-	-	-	-	-	+	+	-	-	+	-	-	-	-	+	-	-	+	-
597	1711_WCDN	0630WCCN17	ZHONG 4	1	-	-	-	-	+	-	-	-	-	+	+	-	-	-	-	-	+	-	-	-	-	+	+	-	-	-	-	-	-	-	+	-	-	+	-
598	1711_WCDN	0630WCCN18	LOVRIN 10	1	-	-	-	-	-	-	-	-	-	-	+	-	-	-	-	-	-	-	-	-	-	-	+	-	-	-	-	+	-	-	-	-	-	-	-
599	1711_WCDN	0630WCCN20	ZHONG 4 AWNLESS (WUMANG ZHONG 4)	1	-	-	-	-	-	-	-	-	-	+	-	-	-	-	-	-	-	-	-	-	-	-	-	-	-	-	-	+	-	-	-	-	-	-	-
600	1711_WCDN	0630WCCN21	MINGXIAN 169 (UNIVERSAL SUSCEPTIBLE)	1	-	-	-	-	-	-	-	-	-	-	-	-	-	-	-	-	-	-	-	-	-	-	-	-	-	-	-	-	-	-	-	-	-	-	-
601	1711_WCDN	0630WCCN22	LIBOLIULA (RESISTANT)	1	-	-	-	-	+	-	-	-	-	+	+	-	-	-	-	-	+	-	-	-	-	+	+	-	-	-	-	+	-	-	+	-	-	+	-
602	1711_WCDN	MOSCOW 39	MOSCOW 39	1	-	-	-	+	-	-	-	-	-	-	-	-	-	-	-	-	-	-	-	+	-	-	-	-	-	-	-	+	-	-	-	-	-	-	-
603	1711_WCDN	YRT07631	BEZOSTAJA 1 (PI 276704)	1	-	-	-	-	+	-	-	-	-	+	+	-	-	-	-	-	-	-	-	-	-	+	+	-	-	-	-	-	-	+	+	-	-	+	-
604	1711_WCDN	PI315203	MICHIGAN AMBER	1	+	+	-	-	-	-	-	-	+	-	-	-	-	-	-	-	-	-	-	-	-	+	-	-	-	-	-	+	-	+	-	-	+	+	-
607	1711_WCDN	AU2002-38	TAF 2	1	-	-	-	+	-	-	-	-	-	-	-	-	-	-	-	-	-	-	-	-	-	-	-	-	-	-	-	+	+	-	-	-	-	-	-
625	1711_WCDN	PI371641	ATOU	1	+	-	-	-	-	-	-	-	-	+	-	-	-	-	-	+	-	-	-	-	-	-	-	-	-	-	-	+	+	-	-	-	-	-	-
627	1711_WCDN	PI410869	MARIS FUNDLIN	1	-	-	-	-	-	-	-	-	-	+	-	-	-	-	-	+	-	-	-	-	-	-	-	-	-	-	-	+	+	-	-	-	+	-	-
630	1711_WCDN	YRT07634	KORMORAN	1	-	-	-	-	-	-	-	-	-	+	-	-	-	-	-	-	-	-	-	-	-	-	-	-	-	-	-	+	+	-	-	-	-	-	-
633	1711_WCDN	YRT84031	FIDEL	1	+	-	-	-	-	-	-	-	-	+	-	-	-	-	-	-	-	-	-	+	-	-	+	-	-	-	-	-	+	-	-	-	-	-	-
634	1711_WCDN	YRT86027	BOXER (PI592140)	1	-	-	-	-	-	-	-	+	-	+	-	-	-	+	+	-	-	-	-	-	-	+	+	-	-	-	-	+	+	-	-	-	-	+	-
635	1711_WCDN	YRT86029	BRIMSTONE (PI 512255)	1	-	-	-	-	-	-	-	-	-	-	-	-	-	-	-	-	-	-	-	-	-	-	+	-	-	-	-	-	+	-	-	-	-	-	-
638	1711_WCDN	YRT87029	PARADE (PI 592143 )	1	-	-	-	-	-	-	-	-	-	-	-	-	-	-	-	-	-	-	-	+	-	-	-	-	-	-	-	+	+	-	-	-	-	-	-
639	1711_WCDN	93CL0081	TRES/VPM	1	-	+	-	-	-	-	-	-	-	+	-	-	-	-	-	-	-	-	-	+	-	-	+	-	-	-	-	+	-	-	-	-	-	-	-
640	1711_WCDN	95CL0156	MARIS HUNTSMAN/TRES	1	-	-	-	+	-	-	-	-	+	-	-	-	-	-	-	-	+	-	-	-	-	-	-	-	-	-	-	+	+	-	-	-	-	-	-
641	1711_WCDN	ARS96277	WA7810 SEL	1	-	-	-	-	-	-	-	-	-	-	-	-	-	-	-	+	-	-	-	-	-	-	-	-	-	-	-	+	+	-	-	-	-	-	-
642	1711_WCDN	CZECH F2-17	CZECH F2-17	1	-	-	-	-	-	-	-	+	-	-	-	-	-	-	-	-	-	-	-	-	-	-	-	+	-	-	-	-	-	+	-	-	-	-	+
643	1712_WHWN	PI561033	WA7437 (Paha//CI13645 /2*Chinese Spring/Agropyron elongatum/Pawnee///2*Omar)	2	+	-	-	-	+	-	-	-	-	+	-	-	-	-	-	-	-	-	-	-	-	-	+	+	+	+	+	+	+	-	-	-	-	-	+
794	1718_WESR	29	B13*3189	2	-	+	+	-	-	-	-	-	-	+	-	-	-	-	-	-	-	+	-	-	-	-	+	-	-	-	+	-	-	-	+	-	-	-	+
795	1718_WESR	30	B13*3051	2	-	-	-	-	-	-	-	-	-	+	-	-	-	-	-	-	-	-	-	-	-	-	-	-	+	-	-	-	+	-	-	-	-	-	-
796	1718_WESR	31	B12*2209#	2	-	-	+	-	-	-	-	-	-	+	-	-	+	-	-	-	-	-	-	-	+	-	-	-	+	-	+	-	-	-	-	-	-	-	+
799	1718_WESR	1	Shirley	2	+	-	-	-	-	-	-	-	-	+	-	-	-	-	-	-	-	-	-	-	-	-	-	+	-	+	+	+	+	-	-	-	-	-	+
801	1718_WESR	3	Appalachian White	2	-	+	-	-	-	-	-	-	-	+	-	-	-	-	-	-	-	-	+	-	+	-	-	-	-	-	-	+	+	-	-	-	-	-	-
803	1718_WESR	6	TAM 303	2	-	+	-	+	-	-	+	-	-	-	-	-	-	+	+	+	-	+	-	+	+	-	-	+	-	-	-	+	+	-	-	+	-	-	-
804	1718_WESR	7	Vision 30	2	-	-	-	-	-	-	-	-	-	+	+	-	-	-	-	-	-	-	+	-	-	-	-	-	+	+	-	-	-	-	-	-	-	-	-
805	1718_WESR	8	Vision 45	2	-	-	-	-	-	-	-	-	-	+	-	-	-	-	-	-	-	-	-	-	-	-	-	-	-	-	+	-	-	-	-	-	-	-	+
807	1718_WESR	10	ARS10-028	2	-	-	-	-	+	-	-	-	+	+	-	-	-	-	-	-	-	+	-	-	-	-	-	+	-	-	+	-	-	-	-	-	-	-	-
809	1718_WESR	12	ARS12-716	2	-	+	-	-	-	-	-	-	-	+	-	-	-	-	-	-	-	+	-	-	-	-	+	+	-	-	-	+	-	-	-	-	-	-	+
810	1718_WESR	13	ARS13-101	2	-	-	-	-	-	-	-	+	-	+	-	-	-	+	+	-	-	-	-	-	+	-	-	-	-	-	+	-	+	-	-	-	-	-	-
811	1718_WESR	14	ARS13-351	2	-	-	-	-	-	-	-	+	-	+	+	-	-	+	+	+	-	-	-	-	-	-	-	-	-	-	-	-	-	-	-	-	-	-	-
812	1718_WESR	15	ARS14W0395	2	-	-	-	-	-	-	-	-	-	+	-	-	-	-	-	-	-	+	-	-	-	-	-	+	-	-	-	-	+	-	-	-	-	-	-
814	1718_WESR	17	ARS14W0445	2	-	+	-	-	-	-	-	-	-	+	-	-	-	-	-	-	-	-	-	-	-	-	-	-	-	-	-	-	+	+	-	-	-	-	-
815	1718_WESR	18	ARS14W0449	2	+	+	-	-	-	-	-	-	+	+	-	-	-	-	-	-	-	-	-	-	-	-	-	-	-	+	-	-	-	-	-	-	-	-	-
816	1718_WESR	19	ARS14W0567	2	-	-	-	-	-	-	-	-	+	+	-	-	-	-	-	+	-	-	-	-	-	-	-	-	-	-	-	+	+	-	-	-	-	-	-
817	1718_WESR	20	ARS14W0583	2	-	-	-	-	-	-	-	+	+	+	-	-	+	-	-	-	-	-	-	-	-	-	+	-	-	-	-	-	-	-	+	-	-	-	+
819	1718_WESR	22	ARS14W0931	2	-	-	-	-	-	-	-	-	-	+	-	-	-	-	+	+	-	-	-	-	-	-	-	-	+	-	+	-	+	-	-	-	-	-	-
820	1718_WESR	23	ARS14W0941	2	-	-	-	-	-	-	-	+	-	+	-	-	-	-	+	-	-	-	-	+	-	-	-	+	-	-	-	-	-	-	-	-	-	-	-
821	1718_WESR	24	ARS14W0947	2	-	-	-	-	-	-	-	-	+	+	-	-	-	-	-	-	-	-	-	-	-	-	-	-	+	-	-	-	+	-	-	-	-	-	-
822	1718_WESR	25	ARS14W1059	2	-	+	-	-	-	-	-	-	+	+	-	-	-	-	-	-	-	-	-	-	-	-	-	-	+	-	-	+	-	-	-	-	-	-	-
823	1718_WESR	26	ARS14W1070	2	-	+	-	-	-	-	-	-	-	+	-	-	-	-	-	-	-	-	-	-	-	-	+	-	-	-	-	-	-	-	-	-	-	-	-
827	1718_WESR	32	LCH14-51	2	-	+	-	-	-	-	-	-	-	+	-	-	-	-	-	-	-	-	-	-	-	-	-	+	-	+	+	-	-	-	-	-	-	-	-
828	1718_WESR	33	LCH14-52	2	-	-	-	-	-	-	-	-	-	+	-	-	-	+	-	-	-	-	-	-	-	-	-	-	-	-	-	-	+	-	-	-	-	-	-
829	1718_WESR	34	LCH14-55	2	+	+	-	-	-	-	-	-	-	+	-	-	-	-	-	-	-	-	-	+	-	-	-	-	+	-	-	+	-	-	-	-	-	-	-
830	1718_WESR	35	LCH14-77	2	-	+	-	-	-	-	-	-	-	+	-	-	-	+	+	-	-	-	-	-	-	-	+	-	-	-	-	-	+	-	-	-	-	-	+
832	1718_WESR	37	LCH14-91	2	-	+	-	-	-	-	-	+	+	+	-	-	-	+	+	-	-	-	-	+	-	-	-	-	-	+	-	-	-	+	-	-	-	-	-
833	1718_WESR	38	VA13HRW-25	2	+	-	-	-	-	-	-	+	-	+	-	-	-	+	+	-	-	-	-	-	+	-	-	+	+	-	+	-	-	-	-	-	-	-	+
835	1718_WESR	40	VA14HRW-41	2	-	-	-	-	-	-	-	-	-	-	-	-	-	-	-	-	-	-	-	-	-	-	-	-	-	-	-	-	-	-	-	-	-	-	-
843	1726_WURN	4	ARS-SELBU	1	+	+	-	-	-	-	-	-	-	-	-	-	-	+	+	-	-	-	-	+	-	-	-	-	+	-	-	+	+	-	-	-	-	-	-
3	1701_WRDN	CI013842	MCCALL	1	-	-	-	-	+	+	-	-	+	+	-	-	-	-	-	-	+	-	+	-	-	-	+	-	-	-	+	+	+	-	-	-	-	-	-
6	1701_WRDN	CI014485	PAHA	1	-	-	-	+	+	+	-	-	-	-	-	-	-	-	-	-	-	-	-	+	+	+	-	-	-	-	+	+	-	-	-	-	-	+	-
7	1701_WRDN	CI014563	YAMHILL	1	-	+	-	+	-	+	-	-	+	-	-	-	-	-	-	-	+	-	+	+	-	-	-	+	-	-	-	-	+	-	-	-	-	-	-
8	1701_WRDN	CI014564	HYSLOP	1	+	-	-	-	-	+	-	-	-	-	+	-	-	-	-	-	-	-	-	-	+	-	-	-	-	+	-	+	-	-	-	-	-	-	-
11	1701_WRDN	CI015286	ARK	1	-	-	-	+	-	+	-	-	-	-	-	-	-	-	-	-	-	-	+	+	-	-	-	+	-	-	+	+	+	-	-	-	+	-	-
13	1701_WRDN	CI015317	FRANKLIN	1	-	-	-	-	-	+	-	-	-	-	-	-	-	-	-	-	-	-	-	+	-	-	-	+	-	-	-	+	+	-	-	-	-	-	-
15	1701_WRDN	CI017270	JEFF	1	-	+	-	-	-	+	-	-	-	-	-	+	-	-	-	-	-	-	-	+	+	-	-	-	-	-	-	-	-	-	-	-	-	-	-
16	1701_WRDN	CI017295	CARDON	1	-	-	-	-	-	+	-	-	-	+	-	-	-	-	-	-	+	-	+	-	-	-	-	+	-	+	-	+	+	-	-	-	-	-	-
21	1701_WRDN	CI017419	DAWS	1	+	+	+	-	-	+	-	+	-	+	-	-	-	-	-	-	-	-	-	-	-	-	-	+	-	-	+	-	-	-	-	-	-	-	-
22	1701_WRDN	CI017590	FARO	1	-	-	-	+	-	+	-	-	-	+	-	-	-	-	-	-	-	-	-	+	-	+	-	-	-	-	-	+	+	-	-	-	-	+	-
26	1701_WRDN	CI017727	WESTON	1	-	-	+	-	-	+	-	-	-	-	-	-	+	-	-	-	-	-	+	-	-	+	-	-	-	+	-	-	-	+	-	-	-	+	-
28	1701_WRDN	CI017772	HATTON	1	-	-	-	+	+	+	-	-	-	-	-	-	-	-	-	-	-	-	-	+	+	+	-	-	-	-	-	+	-	-	-	-	-	+	-
30	1701_WRDN	CI017860	NEELEY	1	+	-	-	+	-	+	-	-	+	-	-	-	-	-	-	-	-	-	-	+	-	-	-	-	-	-	-	-	+	-	-	-	-	-	+
33	1701_WRDN	CI017951	CREW	1	-	-	-	-	-	+	-	-	+	-	-	-	-	-	-	-	-	-	-	-	+	-	-	-	-	+	-	-	+	-	-	-	-	-	+
35	1701_WRDN	PI14502B	BRUNDAGE	1	-	-	-	+	-	+	-	-	-	-	-	-	-	-	-	-	-	-	-	+	-	-	-	-	-	-	-	+	+	-	-	-	-	-	-
36	1701_WRDN	PI486429	DUSTY	1	-	-	-	+	-	+	-	-	-	-	-	-	-	-	-	-	-	-	+	+	-	-	+	-	-	-	-	+	+	-	-	-	-	-	-
38	1701_WRDN	PI495013	BATUM	1	-	-	-	+	-	+	-	-	-	-	-	-	-	-	-	-	-	-	-	+	-	-	+	-	-	-	+	+	+	-	-	-	-	-	-
42	1701_WRDN	PI511674	HYAK	1	-	-	-	-	-	+	-	+	-	-	-	-	-	+	+	-	-	-	-	+	-	-	-	-	-	-	-	+	-	-	-	-	-	-	-
44	1701_WRDN	PI512338	OVESON	1	-	-	-	+	+	+	-	-	-	-	+	-	-	-	-	-	-	-	-	+	-	-	-	-	-	-	-	+	-	+	-	-	-	-	-
45	1701_WRDN	PI532994	BUCHANAN	1	-	-	-	+	-	+	-	-	-	-	-	-	-	-	-	-	-	+	-	+	-	-	+	-	-	-	-	+	+	-	-	-	-	-	-
47	1701_WRDN	PI536995	KMOR	1	-	+	-	+	-	+	-	-	-	-	-	+	-	-	-	-	-	-	-	+	-	+	+	-	-	-	-	+	+	-	-	-	+	+	-
48	1701_WRDN	PI542401	RELY	1	+	+	-	+	-	+	-	-	-	-	-	-	-	-	-	-	-	-	-	+	-	+	-	-	-	-	-	+	+	-	-	-	+	+	-
49	1701_WRDN	PI552427	MACVICAR	1	-	-	-	-	-	+	-	-	+	-	-	-	-	-	-	-	-	-	-	-	-	-	-	+	-	-	-	+	+	-	-	-	-	-	-
51	1701_WRDN	PI558510	ROD	1	-	+	-	+	-	+	-	-	-	-	-	-	-	-	-	-	-	-	-	+	-	-	-	-	-	-	-	+	-	-	-	-	-	-	-
53	1701_WRDN	PI582529	ROHDE	1	+	-	-	+	-	+	-	-	-	+	-	-	-	-	-	-	-	-	-	-	-	-	-	-	-	+	-	+	+	-	-	-	-	-	-
55	1701_WRDN	PI585231	ESTICA	1	-	+	-	+	-	+	-	-	-	-	-	-	-	-	-	-	-	-	+	+	-	-	-	-	-	-	-	+	-	-	-	-	-	-	+
56	1701_WRDN	PI599335	WESTBRED 470	1	-	-	-	+	+	+	-	-	+	-	-	-	-	-	-	-	-	-	+	+	-	-	-	-	-	-	-	+	-	+	-	-	-	-	+
61	1701_WRDN	PI599665	TEMPLE	1	+	+	-	-	+	+	-	-	-	-	+	-	-	-	-	-	-	-	-	-	-	-	-	-	-	-	-	+	+	-	-	-	-	-	-
62	1701_WRDN	PI601237	CASHUP	1	-	+	-	+	-	+	+	-	-	-	-	-	-	-	-	-	-	-	+	+	-	-	-	-	-	+	-	+	+	-	-	+	-	-	-
63	1701_WRDN	PI602861	WEATHERFORD	1	-	-	-	-	-	+	-	-	-	+	-	-	-	-	-	-	-	-	-	-	-	+	-	-	-	+	-	+	-	-	-	-	-	+	-
64	1701_WRDN	PI603039	BOUNDARY	1	-	+	-	+	-	+	-	+	-	-	-	-	-	+	+	-	-	-	-	+	-	-	-	-	-	-	-	+	+	-	-	-	-	-	-
66	1701_WRDN	PI608016	JACMAR	1	-	-	-	-	-	+	-	-	-	-	-	-	-	-	-	-	-	-	-	+	-	+	+	-	-	-	-	+	+	-	-	-	+	+	-
68	1701_WRDN	PI601238	BASIN	1	-	-	-	+	-	+	-	-	-	-	-	-	-	-	+	-	-	-	-	+	-	-	-	-	-	-	-	+	+	-	-	-	-	-	-
71	1701_WRDN	PI583754	SYMPHONY	1	-	-	-	+	-	+	+	-	+	-	-	-	-	-	-	-	-	-	-	-	-	-	-	-	-	-	-	+	+	-	-	+	-	-	+
73	1701_WRDN	PI620629	DW (IDO513)	1	-	+	-	-	-	+	-	-	-	-	-	-	-	-	-	-	-	-	-	-	-	-	-	-	-	-	-	-	-	-	-	-	-	-	-
75	1701_WRDN	PI614813	GOLDEN SPIKE (UT944158)	1	-	-	-	+	-	+	-	-	-	-	-	-	-	-	-	-	-	-	-	+	-	+	+	-	-	-	-	-	-	-	-	-	+	+	-
76	1701_WRDN	PI631486	BRUNDAGE 96	1	-	-	+	-	-	+	-	-	-	-	-	-	-	-	-	-	-	-	-	-	-	-	+	-	-	-	-	+	-	-	-	-	+	-	-
78	1701_WRDN	WPB93481	BEAMER	1	-	+	-	-	-	+	-	-	-	+	-	-	+	-	-	-	+	-	-	-	-	+	+	+	+	-	-	+	+	-	-	-	-	+	-
81	1701_WRDN	PI632273	HUBBARD	1	-	-	-	+	-	+	-	-	-	-	-	-	-	-	-	-	-	-	-	+	-	-	-	-	-	-	-	+	-	-	-	-	-	-	-
83	1701_WRDN	CEBECO01	RESIDENCE	1	-	+	-	-	-	+	-	+	+	+	-	-	-	+	+	-	-	-	-	+	-	+	-	-	-	-	-	+	+	-	-	-	-	+	-
86	1701_WRDN	W9123321	COLUMBIA 1	1	+	+	-	+	-	+	-	+	-	+	-	-	-	+	+	-	-	-	-	+	-	+	-	-	-	-	-	+	+	-	-	-	-	+	-
94	1701_WRDN	WPB00703	CDC FALCON	1	+	+	-	-	-	+	-	-	-	+	+	-	-	+	-	-	-	-	-	+	-	+	+	-	-	-	-	-	+	-	-	-	-	+	-
95	1701_WRDN	OR210051	ORCF-101	1	-	+	-	-	-	+	-	-	-	-	+	-	-	-	-	-	-	-	-	-	-	-	-	-	-	-	-	+	+	-	-	-	-	-	-
96	1701_WRDN	9120503A	DUNE	1	-	+	-	+	-	+	-	-	-	-	-	-	-	-	-	-	-	-	-	+	-	-	-	-	-	-	-	+	+	-	-	-	-	-	-
100	1701_WRDN	PI531244	RIO BLANCO	1	-	+	-	-	-	+	-	+	-	-	-	-	-	+	+	-	-	-	-	-	-	-	-	-	-	-	-	+	+	-	-	-	-	-	-
102	1701_WRDN	9134302A	SIMON	1	-	-	-	+	-	+	-	-	-	-	-	-	-	-	-	-	-	-	-	+	-	+	-	-	-	-	-	+	+	-	-	-	-	+	-
103	1701_WRDN	WPB00477	MOHLER	1	-	+	-	+	-	+	-	-	-	-	-	-	-	-	-	-	-	-	-	+	-	-	-	-	-	-	-	+	+	-	-	-	-	-	-
105	1701_WRDN	GMG000Q2	RJAMES (GMG Q-2)	1	-	-	-	+	-	+	-	-	-	+	-	-	-	-	-	-	-	-	-	+	-	+	+	-	-	-	-	-	-	-	-	-	+	+	-
107	1701_WRDN	PI639953	IDO604	1	-	-	-	+	-	+	-	-	-	+	-	-	-	-	-	-	-	-	-	+	-	-	-	-	-	-	-	-	-	-	-	-	-	-	-
112	1701_WRDN	NEWTUBBS	TUBBS 06	1	-	+	-	+	-	+	-	-	-	-	-	-	-	-	-	-	-	-	-	+	-	-	-	-	-	-	-	+	+	-	-	-	-	-	-
114	1701_WRDN	PI643435	CARA	1	-	-	-	-	+	+	-	-	-	-	-	-	-	-	-	-	-	-	-	-	-	+	+	-	-	-	-	+	-	-	-	-	+	+	-
115	1701_WRDN	PI645605	XERPHA (WA7973)	1	-	+	-	-	-	+	+	-	-	-	-	-	-	-	-	-	-	-	-	-	-	-	+	-	-	-	-	+	-	-	-	+	-	-	-
117	1701_WRDN	PI634717	BAUERMEISTER (WA7939)	1	-	-	-	-	-	+	-	-	-	+	-	-	-	-	-	-	-	-	-	-	-	+	-	-	-	-	-	-	-	-	-	-	-	+	-
120	1701_WRDN	BZ96788E	EDDY	1	-	+	+	-	-	+	-	-	-	+	-	-	-	-	-	-	-	-	-	-	-	+	+	-	-	-	-	+	+	-	-	-	-	+	-
123	1701_WRDN	PI639953	UI DARWIN (IDO604)	1	-	+	-	+	-	+	-	-	-	-	-	-	-	-	-	-	-	-	-	+	-	+	+	-	-	-	-	-	-	-	-	-	+	+	-
125	1701_WRDN	ORI2042037	ORCF-103	1	-	-	-	+	-	+	-	-	-	-	-	-	-	-	-	-	-	-	-	+	-	+	-	-	-	-	-	+	+	-	-	-	-	+	-
126	1701_WRDN	OSU POP-28-13	AP700CL	1	-	-	-	+	-	+	-	-	-	-	-	-	-	-	-	-	-	-	-	+	-	-	+	-	-	-	-	+	+	-	-	-	-	-	-
127	1701_WRDN	0902Plot27	BITTERROOT	1	-	-	-	+	-	+	-	-	-	-	-	-	-	-	-	-	-	-	-	+	-	-	-	-	-	-	-	+	+	-	-	-	-	-	-
129	1701_WRDN	0902Plot35	WB 523	1	-	-	-	+	-	+	-	-	-	-	-	-	-	-	-	-	-	-	-	+	-	+	-	-	-	-	-	-	-	-	-	-	+	+	-
131	1701_WRDN	0902Plot37	WB 456	1	-	-	-	+	-	+	-	+	-	-	-	-	-	+	+	-	-	-	-	+	-	-	+	-	-	-	-	-	-	-	-	-	-	-	-
132	1701_WRDN	0902Plot44	LEGION	1	-	-	-	-	-	+	-	+	-	-	-	-	-	+	+	-	-	-	-	+	-	-	-	-	-	-	-	+	+	-	-	-	-	-	-
133	1701_WRDN	0902Plot46	CDC PTARMIGAN	1	-	-	-	+	-	+	-	+	-	-	-	-	-	+	+	-	-	-	-	+	-	-	-	-	-	-	-	+	+	-	-	-	-	-	-
135	1701_WRDN	0902Plot78	MOL	1	-	-	-	-	-	+	-	+	-	-	-	-	-	+	+	-	-	-	-	-	-	-	-	-	-	-	-	+	+	-	-	-	-	-	-
136	1701_WRDN	0902Plot81	NORRIS	1	-	+	-	-	-	+	-	-	-	-	-	-	-	-	-	-	-	-	-	-	-	+	-	-	-	-	-	+	+	-	-	-	-	+	-
137	1701_WRDN	0902Plot88	ESPERIA	1	-	-	-	-	-	+	-	-	-	+	-	-	-	-	-	-	-	-	-	-	-	-	-	-	-	-	-	+	+	-	-	-	-	-	-
138	1701_WRDN	0902Plot97	PALOMINO	1	-	-	-	-	-	+	-	-	-	+	-	-	-	-	-	-	-	-	-	-	-	-	-	-	-	-	-	+	+	-	-	-	-	-	-
139	1701_WRDN	0902Plot98	NUDAKOTA	1	-	-	-	-	-	+	-	+	-	-	+	+	-	+	+	-	-	-	-	-	-	-	-	-	-	-	-	+	+	-	-	-	-	-	-
144	1701_WRDN	1602_WEDN_10	IDO1101	1	-	-	-	-	-	+	-	+	-	+	+	-	-	+	+	-	-	-	-	-	-	-	-	-	-	-	-	+	+	-	-	-	-	-	-
153	1701_WRDN	1602_WEDN_29	OR2110664	1	-	-	+	-	-	+	-	-	+	-	-	-	+	-	-	-	-	-	-	-	-	+	-	-	-	-	-	+	+	-	-	-	+	+	-
155	1701_WRDN	1602_WEDN_32	WA 8248	1	-	-	+	+	-	+	-	-	-	+	-	-	+	-	-	-	-	-	-	+	-	+	-	-	-	-	-	-	-	-	-	-	-	+	-
159	1701_WRDN	1602_WEDN_59	IDO1108DH	1	-	+	-	-	-	+	-	-	-	-	-	+	-	-	-	-	-	-	-	-	-	+	-	-	-	-	-	+	-	-	-	-	-	+	-
160	1701_WRDN	1602_WEDN_79	4J0713366C	1	-	+	-	-	-	+	+	-	-	-	-	-	-	-	-	-	-	-	-	-	-	-	+	-	-	-	-	+	-	-	-	+	+	-	-
161	1701_WRDN	1602_WEDN_80	ARS06135-9C	1	-	-	-	-	-	+	+	-	-	+	-	+	-	-	-	-	-	-	-	-	-	-	-	-	-	-	-	+	+	-	-	+	-	-	-
171	1701_WRDN	1602_WEDN_109	IDN 06-18102A	1	-	+	-	+	-	+	-	+	-	-	-	+	-	+	+	-	-	-	-	+	-	-	-	-	-	-	-	-	+	-	-	-	-	-	-
172	1701_WRDN	1602_WEDN_110	ARS06136-49C	1	-	-	-	-	-	+	-	-	-	+	-	-	-	-	+	-	-	-	-	-	-	+	-	-	-	-	-	+	+	-	-	-	-	+	-
180	1701_WRDN	1602_WEDN_126	OR2090473	1	-	-	-	-	-	+	-	-	-	-	-	-	-	-	-	-	-	-	-	-	-	-	+	-	-	-	-	+	+	-	-	-	-	-	-
186	1702_WEDN	1	LCS Colonia	1	-	+	-	-	-	+	-	+	-	+	-	-	-	+	+	-	-	-	-	+	-	-	-	-	-	-	-	+	-	-	-	-	-	-	+
187	1702_WEDN	2	LCS Jet	1	-	+	-	-	-	+	-	+	-	+	-	-	-	+	+	-	-	-	-	+	-	-	-	-	-	-	+	-	-	+	-	-	-	-	+
188	1702_WEDN	3	LWW14-73915	1	-	+	-	-	-	+	-	+	-	-	-	-	-	+	+	-	-	-	-	-	-	-	-	-	-	+	-	-	+	-	-	-	-	-	-
189	1702_WEDN	4	Keldin	1	+	-	+	-	-	+	-	-	-	+	+	-	-	-	-	-	+	-	-	-	+	-	+	-	+	-	-	+	+	-	-	-	-	-	+
190	1702_WEDN	5	WB4623CLP	1	-	-	-	-	-	+	-	-	-	+	-	-	-	-	-	-	-	-	-	-	-	-	-	-	-	+	+	+	-	+	+	-	-	-	+
191	1702_WEDN	6	WB-Arrowhead	1	-	-	-	-	-	+	-	-	-	+	-	-	-	-	-	-	+	-	+	-	-	-	-	-	-	-	-	+	-	-	+	-	-	-	-
194	1702_WEDN	9	SY Clearstone CL2	1	-	-	+	-	-	+	-	-	-	+	-	-	-	-	-	-	+	-	-	-	-	-	-	-	+	-	+	-	-	-	-	-	-	-	-
195	1702_WEDN	10	SY Touchstone	1	+	-	-	-	-	+	-	+	-	+	+	-	-	+	+	-	-	-	-	-	+	-	+	-	-	+	-	-	-	+	-	-	-	-	-
196	1702_WEDN	11	Whetstone	1	-	-	+	-	-	+	-	+	-	+	-	-	-	+	+	-	+	-	+	-	-	-	+	-	-	-	-	+	+	-	-	-	-	-	+
197	1702_WEDN	12	Mandala	1	-	-	-	-	-	+	-	-	-	+	-	-	-	-	-	-	-	-	-	-	-	+	-	-	+	-	+	+	+	-	-	-	-	+	+
198	1702_WEDN	13	AP503 CL2	1	-	+	+	-	-	+	-	+	-	+	-	-	-	+	+	-	-	-	-	-	-	+	-	-	-	+	-	+	+	-	-	-	-	+	-
199	1702_WEDN	15	Sequoia (WA 8180)	1	-	+	-	-	-	+	-	-	-	+	-	-	+	-	-	-	-	-	-	-	-	+	+	-	+	-	-	+	+	-	-	-	+	+	-
202	1702_WEDN	18	WA 8273	1	-	-	-	+	-	+	-	-	-	-	-	-	-	-	-	-	-	-	-	+	-	-	+	-	-	+	-	-	-	-	-	-	-	-	-
203	1702_WEDN	19	LCS Aymeric	1	+	-	+	-	-	+	-	+	-	+	-	-	-	+	+	+	-	-	-	-	-	-	+	-	-	-	+	-	+	-	-	-	-	-	-
204	1702_WEDN	20	NSA10-2196	1	-	+	-	-	-	+	-	-	-	+	-	-	-	-	-	+	+	-	+	-	-	-	+	-	-	-	-	+	+	-	-	-	-	-	-
208	1702_WEDN	25	LCS Evina	1	-	-	-	-	-	+	-	-	-	-	-	-	-	-	+	-	-	-	-	+	-	+	-	-	-	-	-	+	+	-	-	-	-	+	-
211	1702_WEDN	28	KWS 145	1	-	-	-	-	-	+	-	-	-	-	-	-	-	-	-	-	-	-	-	-	-	-	-	-	-	-	-	+	+	-	-	-	-	-	-
212	1702_WEDN	29	LWW14-73163	1	-	-	-	-	-	+	-	-	-	-	-	-	-	-	-	-	-	-	-	+	+	-	-	-	-	+	-	+	-	-	-	-	-	-	-
213	1702_WEDN	30	Norwest Duet (LOR-092)	1	+	-	-	+	-	+	-	-	-	-	-	-	-	-	-	-	-	-	-	+	-	+	-	-	-	-	-	+	+	-	-	-	+	+	-
214	1702_WEDN	31	Mary	1	-	-	+	-	-	+	-	-	-	-	-	-	-	-	-	-	-	-	-	+	-	-	-	-	-	-	-	+	+	-	-	-	-	-	-
215	1702_WEDN	32	Norwest Tandem (LOR-334)	1	-	-	-	+	-	+	-	-	-	-	-	-	-	-	-	-	-	-	-	+	-	+	-	-	-	-	-	+	-	+	-	-	+	+	-
216	1702_WEDN	33	OR2121086	1	-	-	-	+	-	+	-	-	-	-	-	-	-	-	-	-	+	-	+	+	+	-	-	-	+	-	+	-	+	-	-	-	-	-	-
218	1702_WEDN	37	SY 107	1	-	+	-	-	-	+	-	-	-	+	-	-	-	-	-	-	-	-	-	+	-	-	-	-	-	-	-	+	+	-	-	-	-	-	-
219	1702_WEDN	38	IDN 06-03303B	1	+	-	-	+	-	+	-	+	-	-	-	-	-	+	+	-	-	-	-	+	-	-	-	-	-	+	-	-	-	+	-	-	-	-	-
220	1702_WEDN	39	IDN 07-28017B	1	-	-	-	+	-	+	-	+	-	-	-	-	-	+	+	-	-	-	+	+	-	-	-	-	-	-	-	-	+	-	-	-	-	-	-
221	1702_WEDN	40	IDN 09-15702A	1	+	-	-	-	-	+	-	-	+	-	-	-	-	-	-	-	-	-	-	-	-	-	-	-	-	-	-	-	-	-	-	-	-	-	-
224	1702_WEDN	43	UI Sparrow (IDO1108DH)	1	-	-	-	-	-	+	-	-	-	+	-	-	-	-	-	-	+	-	+	+	-	+	-	-	-	+	-	-	-	-	-	-	-	+	-
225	1702_WEDN	44	ARS-Crescent	1	-	-	-	-	+	+	-	-	-	-	-	-	-	-	-	-	+	-	+	-	-	+	-	-	-	-	-	+	+	-	-	-	+	+	-
226	1702_WEDN	45	WB1376CLP	1	-	+	-	-	-	+	-	+	-	+	-	-	-	+	+	-	-	-	-	+	-	+	-	-	-	+	-	-	-	-	-	-	+	+	-
227	1702_WEDN	46	WB1529	1	-	+	-	-	-	+	-	-	-	-	-	-	-	-	-	-	-	-	-	+	-	+	+	-	-	-	-	-	+	+	-	-	-	+	-
228	1702_WEDN	47	WB1604	1	+	+	-	+	-	+	-	+	-	-	-	-	-	+	+	-	-	-	-	+	-	+	+	-	-	-	-	-	-	-	-	-	-	+	-
229	1702_WEDN	48	XA1101 CL+	1	-	+	-	-	-	+	-	+	-	-	-	-	-	+	+	-	-	-	-	-	-	+	-	-	-	-	+	-	-	-	-	-	+	+	-
230	1702_WEDN	49	XA1401 CL+	1	-	+	-	-	-	+	-	-	-	+	-	-	-	-	-	-	-	-	-	-	-	+	-	-	-	-	-	-	+	-	-	-	+	+	-
232	1702_WEDN	51	Jasper	1	-	+	-	-	-	+	-	-	-	+	-	-	-	-	-	-	-	-	-	-	-	+	-	-	-	-	-	+	+	+	-	-	+	+	-
233	1702_WEDN	52	KXB-01	1	-	+	-	+	-	+	-	+	-	+	-	-	-	+	+	-	-	-	-	+	-	+	-	-	-	+	-	+	+	-	-	-	-	+	-
235	1702_WEDN	54	Xerpha	1	-	-	-	+	-	+	-	-	-	-	-	-	-	-	-	-	-	-	-	+	-	-	-	-	-	-	+	+	+	+	-	-	-	-	-
240	1702_WEDN	60	WA 8276	1	-	-	-	-	-	+	-	-	-	-	-	-	-	-	-	-	-	-	-	+	-	+	+	-	-	-	+	+	+	-	-	-	-	+	-
243	1702_WEDN	64	Pritchett (4J0713366C)	1	-	-	-	-	-	+	+	-	+	-	-	-	-	-	-	-	-	-	-	-	-	-	-	-	-	-	-	+	+	+	-	+	-	-	-
244	1702_WEDN	65	WB1843	1	-	-	-	-	-	+	-	-	-	-	-	-	-	-	-	-	-	-	-	-	-	-	+	-	-	-	-	+	+	-	-	-	-	-	-
248	1702_WEDN	71	Otto	1	-	-	-	+	-	+	-	+	-	-	-	-	-	+	+	-	-	-	-	+	-	+	+	-	-	-	-	+	+	-	-	-	+	+	-
257	1702_WEDN	80	Bobtail	1	-	-	-	-	-	+	-	-	-	-	-	-	-	-	-	-	-	-	-	+	-	+	+	-	-	-	-	+	+	-	-	-	-	+	-
258	1702_WEDN	81	OR2101043	1	-	+	-	-	-	+	-	+	-	-	-	-	-	+	+	+	-	-	-	-	-	-	-	-	-	-	-	+	+	-	-	-	-	-	-
259	1702_WEDN	82	Rosalyn	1	-	+	-	-	+	+	-	-	-	-	-	-	-	-	-	-	-	-	-	+	-	-	+	-	-	-	-	+	+	-	-	-	-	-	-
262	1702_WEDN	86	WA 8274 CL+	1	-	-	-	-	-	+	-	+	-	-	-	-	-	+	+	-	-	-	-	+	-	-	-	-	-	-	-	-	+	-	-	-	-	-	-
269	1702_WEDN	93	ARS-Selbu	1	-	+	-	-	-	+	-	-	-	-	-	-	-	-	+	-	-	-	-	-	-	+	-	-	-	-	-	+	+	-	-	-	+	+	-
270	1702_WEDN	98	WA 8187	1	-	+	-	-	-	+	-	+	-	-	-	-	-	+	+	+	-	-	-	-	-	-	+	-	-	-	-	+	+	-	-	-	-	-	-
271	1702_WEDN	99	YS-206	1	-	+	-	-	-	+	-	+	-	-	-	-	-	+	+	-	-	-	-	+	-	-	-	-	-	-	-	+	+	-	-	-	-	-	-
279	1709_WWCMN		AP 700 CL	2	-	+	-	+	-	+	-	+	-	-	-	+	-	+	+	-	-	-	-	+	-	-	-	-	-	+	-	+	+	-	-	-	-	-	+
291	1709_WWCMN		Rampart	2	-	+	-	-	-	+	-	-	-	+	-	-	-	-	+	-	-	-	-	-	-	-	+	-	-	-	-	+	-	-	+	-	-	-	-
294	1709_WWCMN		Rocky	2	-	-	-	-	-	+	+	-	-	-	+	-	-	-	-	-	-	-	-	-	-	-	-	-	-	+	-	+	+	-	-	+	-	-	-
296	1709_WWCMN		Redwin	2	+	+	-	-	-	+	-	-	-	+	-	-	-	-	-	-	-	-	-	-	-	-	-	-	+	+	-	+	-	-	-	-	-	-	-
300	1709_WWCMN		Jagalene	2	-	-	-	-	-	+	-	+	-	+	-	-	-	+	+	-	-	-	-	-	+	-	+	-	-	-	-	+	+	-	-	-	-	-	+
301	1709_WWCMN		Judith	2	+	+	-	-	-	+	-	+	-	+	-	-	-	+	+	-	-	-	-	-	-	-	+	-	-	-	-	+	+	-	-	-	-	-	-
302	1709_WWCMN		Big Horn	2	-	-	-	-	-	+	-	-	-	+	-	-	-	-	-	-	-	-	-	-	-	-	-	-	+	+	-	+	+	-	-	-	-	-	-
305	1709_WWCMN		Cheyenne	2	-	-	-	-	-	+	-	-	-	-	-	-	-	-	-	-	-	-	-	-	-	-	-	-	-	+	+	-	-	-	-	-	-	-	-
306	1709_WWCMN		Big Sky	2	-	-	-	-	-	+	-	-	-	+	-	-	-	-	-	-	-	-	-	-	+	-	-	-	-	-	-	-	-	-	-	-	-	-	-
308	1709_WWCMN		Akron	2	+	+	-	-	-	+	-	-	-	-	-	-	-	-	-	-	-	-	-	-	-	-	-	-	-	-	-	+	+	-	-	-	-	-	-
313	1709_WWCMN		Ankor	2	-	+	-	-	-	+	-	-	-	-	-	-	-	-	-	-	-	-	-	-	-	-	+	-	-	-	-	+	+	-	-	-	-	-	-
317	1709_WWCMN		Overley	2	-	+	-	-	-	+	-	+	-	+	-	-	-	+	+	-	-	-	-	-	-	-	-	-	-	+	-	+	+	-	-	-	-	-	-
319	1709_WWCMN		Neosho	2	-	+	-	-	-	+	-	+	-	-	-	-	-	+	+	+	-	-	-	-	-	-	-	-	-	-	-	+	+	-	-	-	-	-	-
323	1709_WWCMN		Billings	2	+	-	-	-	-	+	-	-	-	+	-	+	-	-	-	-	-	-	-	-	-	-	-	-	-	+	+	+	+	-	-	-	-	-	+
324	1709_WWCMN		Duster	2	-	-	-	-	-	+	-	-	+	+	-	-	-	-	-	-	-	-	-	-	-	-	-	-	-	-	-	+	+	-	-	-	-	-	-
327	1709_WWCMN		Ruby Lee	2	-	-	-	-	-	+	-	-	+	+	+	-	-	-	-	-	-	-	-	-	+	-	-	-	-	-	-	+	+	-	-	-	-	-	-
328	1709_WWCMN		2158	2	-	-	-	-	-	+	-	+	+	+	-	-	-	-	-	-	-	-	-	-	-	-	+	-	-	-	-	-	-	-	-	-	-	-	-
330	1709_WWCMN		Deliver	2	-	-	-	-	-	+	-	-	-	-	-	+	-	-	-	-	-	-	-	-	-	-	+	-	-	-	-	+	-	-	-	-	-	-	-
336	1709_WWCMN		OK 05212	2	-	-	-	-	-	+	-	-	+	+	+	-	-	-	-	-	-	-	-	-	+	+	-	-	-	-	-	-	-	-	-	-	-	+	-
337	1709_WWCMN		Longhorn	2	-	-	+	-	-	+	-	-	-	+	-	-	-	-	-	-	-	-	-	-	-	-	-	-	-	-	-	+	+	-	-	-	-	-	-
342	1709_WWCMN		Lockett	2	-	+	-	-	-	+	-	-	-	+	+	+	-	-	-	-	-	-	-	-	+	-	+	-	-	-	-	+	+	-	-	-	-	-	-
343	1709_WWCMN		Ogallala	2	-	-	-	-	+	+	-	+	-	-	+	-	-	+	+	-	-	-	-	-	-	-	+	-	-	-	-	+	+	-	-	-	-	-	+
346	1709_WWCMN		Pronghorn	2	-	-	-	-	-	+	-	-	-	+	+	-	-	-	-	-	-	-	-	-	-	-	-	-	-	-	-	+	+	-	-	-	-	-	-
349	1709_WWCMN		Buckskin	2	-	-	-	-	-	+	-	-	-	-	+	-	-	-	-	-	-	-	-	-	-	-	-	-	-	-	-	+	+	-	-	-	-	-	-
351	1709_WWCMN		Wahoo	2	-	-	-	-	-	+	-	-	-	-	-	+	-	-	-	-	-	-	-	-	-	-	-	-	-	-	-	+	-	-	-	-	-	-	-
352	1709_WWCMN		Wesley	2	-	-	-	-	-	+	-	-	-	-	+	+	-	-	-	-	-	-	-	-	-	-	-	-	-	-	-	+	+	-	-	-	-	-	-
353	1709_WWCMN		Arapahoe	2	-	+	-	-	-	+	-	-	-	-	-	-	-	-	-	-	-	-	-	-	-	-	-	-	-	-	-	+	+	-	-	-	-	-	-
354	1709_WWCMN		Expedition	2	-	+	-	-	-	+	-	-	-	-	-	-	-	-	-	-	-	-	-	-	-	-	-	-	-	-	-	-	+	-	-	-	-	-	-
355	1709_WWCMN		Harding	2	-	-	-	-	-	+	-	+	-	+	-	-	-	-	-	-	-	-	-	-	-	-	+	-	-	-	-	+	+	-	-	-	-	-	-
356	1709_WWCMN		Rose	2	-	-	-	-	-	+	-	+	-	+	-	+	-	-	-	-	-	-	-	-	+	-	+	-	-	-	-	+	+	-	-	-	-	-	+
357	1709_WWCMN		Crimson	2	-	+	-	-	-	+	-	-	-	-	-	-	-	-	-	-	-	-	-	+	-	-	-	-	-	-	-	+	+	-	-	-	-	-	-
358	1709_WWCMN		Wendy	2	-	-	-	-	-	+	-	-	-	+	-	-	-	-	-	-	-	-	-	-	-	-	-	-	-	-	-	+	-	-	-	-	-	-	-
359	1709_WWCMN		Beretta	2	-	+	-	+	-	+	-	-	-	+	-	-	-	-	-	-	-	-	-	+	-	-	-	-	-	-	-	+	-	-	-	-	-	-	-
360	1709_WWCMN		Natchez	2	-	+	-	-	-	+	-	-	-	+	-	-	-	-	-	-	-	-	-	-	-	-	-	-	-	-	-	+	+	-	-	-	-	-	-
361	1709_WWCMN		Panola	2	-	+	-	-	-	+	-	-	-	+	-	-	-	-	-	-	-	-	-	-	-	-	-	-	-	-	-	+	-	-	-	-	-	-	-
364	1709_WWCMN		AGS2060	2	-	-	-	-	-	+	-	+	-	+	-	-	-	+	+	-	-	-	-	+	-	-	-	-	-	-	-	+	+	-	-	-	-	-	-
372	1709_WWCMN		Everest	2	-	+	-	+	-	+	-	-	-	+	-	-	+	-	-	-	-	-	-	+	-	-	-	-	-	-	-	+	+	-	-	-	-	-	-
381	1709_WWCMN		AGS 2010	2	-	-	-	-	-	+	-	+	-	+	-	-	-	+	+	-	-	-	-	-	-	-	-	-	-	-	-	+	+	-	-	-	-	-	-
382	1709_WWCMN		Fleming	2	-	-	-	-	-	+	-	-	-	+	-	-	-	-	-	-	-	-	-	-	-	-	-	-	-	-	-	+	-	-	-	-	-	-	-
387	1709_WWCMN		GA Gore	2	-	-	-	-	-	+	-	-	-	-	-	-	-	-	-	-	-	-	-	-	-	-	-	-	-	-	-	+	-	-	-	-	-	-	-
396	1709_WWCMN		SS MPV 57	2	-	-	-	-	-	+	-	-	-	-	-	+	-	+	-	-	-	-	-	-	-	-	-	-	-	-	-	-	-	-	-	-	-	-	-
404	1709_WWCMN		AgriPro Cooper	2	-	-	-	-	-	+	-	-	-	-	-	+	-	-	-	-	-	-	-	-	-	+	-	-	-	-	-	-	+	-	-	-	-	+	-
408	1709_WWCMN		DK 9577	2	+	-	-	-	-	+	-	-	-	+	-	-	-	-	-	-	-	-	-	-	-	+	+	-	-	-	-	+	+	-	-	-	-	+	-
412	1709_WWCMN		Allegiance	2	-	-	-	-	-	+	-	-	-	-	-	+	-	-	-	-	-	-	-	-	-	+	+	-	-	-	-	+	+	-	-	-	-	+	-
413	1709_WWCMN		Cooper	2	-	+	-	-	-	+	-	+	-	+	+	-	-	+	+	-	-	-	-	-	+	-	-	-	-	-	-	+	+	-	-	-	-	-	-
419	1709_WWCMN		Coker 9312	2	-	-	-	-	-	+	-	-	+	+	-	+	-	-	-	-	-	-	-	-	-	-	-	-	-	-	-	+	+	-	-	-	-	-	-
420	1709_WWCMN		Crawford	2	-	-	-	-	-	+	-	-	-	-	+	+	-	-	-	-	-	-	-	-	-	-	+	-	-	-	-	+	-	-	-	-	-	-	-
421	1709_WWCMN		Sisson	2	-	-	-	-	-	+	-	-	-	+	-	-	-	+	-	-	-	-	-	-	+	-	-	-	-	-	-	+	+	-	-	-	-	-	-
422	1709_WWCMN		McCormick	2	-	-	-	-	-	+	-	-	+	+	-	-	+	+	-	-	-	-	-	-	-	-	-	-	-	-	-	+	+	-	-	-	-	-	-
423	1709_WWCMN		VA02W-370	2	-	-	-	-	+	+	-	-	-	+	-	+	-	+	-	-	-	-	-	-	-	-	-	-	-	-	-	-	-	-	-	-	-	-	-
424	1709_WWCMN		VA02W-555	2	-	-	-	-	-	+	-	-	+	+	-	+	-	-	-	-	-	-	-	-	-	-	+	-	-	-	-	-	-	-	-	-	-	-	-
427	1709_WWCMN		Featherstone 176(RT)	2	-	-	-	-	+	+	-	-	+	+	-	-	-	+	-	-	-	-	-	-	-	-	+	-	-	-	-	+	+	-	-	-	-	-	-
428	1709_WWCMN		Renwood 3706(DE	2	-	+	-	-	-	+	-	-	-	+	+	-	-	-	-	-	-	-	-	-	-	-	-	-	-	-	-	+	+	-	-	-	-	-	-
430	1709_WWCMN		Renwood 3260(DE)	2	-	-	-	-	-	+	-	-	+	+	-	+	-	+	-	-	-	-	-	-	-	-	-	-	-	-	-	+	+	-	-	-	-	-	-
435	1709_WWCMN		Caledonia	2	-	-	-	-	-	+	-	-	-	-	+	-	-	-	-	-	-	-	-	-	-	-	-	-	-	-	-	+	+	-	-	-	-	-	-
436	1709_WWCMN		Richland	2	-	-	-	-	+	+	-	-	-	-	-	-	-	-	-	-	-	-	-	-	-	-	-	-	-	-	-	+	+	-	-	-	-	-	-
437	1709_WWCMN		Geneva	2	-	-	-	-	-	+	-	-	-	-	-	+	-	-	-	-	-	-	-	-	-	-	-	-	-	-	-	+	-	-	-	-	-	-	-
438	1709_WWCMN		Superior	2	-	-	-	-	+	+	-	+	-	-	-	-	-	+	+	-	-	-	-	+	+	-	-	-	-	-	-	+	+	-	-	-	-	-	-
439	1709_WWCMN		Harus	2	-	-	-	-	-	+	-	-	-	-	-	-	-	-	-	-	-	-	-	-	-	-	+	-	-	-	-	+	+	-	-	-	-	-	-
440	1709_WWCMN		Ike	2	-	-	-	-	-	+	-	-	-	-	-	-	-	-	-	-	-	-	-	-	-	-	+	-	-	-	-	+	+	-	-	-	-	-	-
441	1709_WWCMN		Karl 92	2	-	+	-	-	-	+	-	-	-	-	-	-	-	-	-	-	-	-	-	-	-	-	-	-	-	-	-	+	+	-	-	-	-	-	-
442	1709_WWCMN		Dominator	2	-	-	-	-	-	+	-	-	-	-	-	-	-	-	-	-	-	-	-	-	-	-	-	-	-	-	-	+	+	-	-	-	-	-	-
443	1709_WWCMN		Stanton	2	-	-	-	+	-	+	-	+	-	-	-	-	-	+	+	-	-	-	-	+	-	-	-	-	-	-	-	+	+	-	-	-	-	-	-
445	1709_WWCMN		Trego	2	-	-	-	-	-	+	-	+	-	-	-	-	-	+	+	-	-	-	-	-	+	+	-	-	-	-	-	+	+	-	-	-	+	+	-
446	1709_WWCMN		Snowmass	2	-	-	-	-	-	+	-	+	-	+	+	-	-	+	+	-	-	+	-	-	-	-	-	-	-	-	-	+	+	-	-	-	-	-	-
447	1709_WWCMN		Postrock	2	-	+	-	-	-	+	-	+	-	-	-	-	-	+	+	-	-	-	-	-	-	+	-	-	-	-	-	+	+	-	-	-	+	+	-
448	1709_WWCMN		Danby	2	-	-	-	-	-	+	-	+	-	+	-	-	-	+	+	-	-	-	-	-	-	-	+	-	-	-	-	+	+	-	-	-	-	-	-
449	1709_WWCMN		KS05HW14	2	-	-	-	-	-	+	-	-	-	-	-	-	-	-	+	-	-	-	-	-	-	-	-	-	-	-	-	+	+	-	-	-	-	-	-
450	1709_WWCMN		Winterhawk	2	-	+	-	-	-	+	-	+	-	-	-	-	-	+	+	-	-	-	-	-	-	-	+	-	-	-	-	+	+	-	-	-	-	-	-
451	1709_WWCMN		Santa Fe	2	+	-	-	-	-	+	-	-	-	+	-	-	-	-	-	-	-	-	-	-	-	-	-	-	-	-	-	+	-	-	+	-	-	-	-
452	1709_WWCMN		Hatcher	2	-	-	-	-	-	+	-	+	-	+	-	-	-	+	+	-	-	+	-	-	-	-	+	-	-	-	-	+	+	-	-	-	-	-	-
453	1709_WWCMN		Shocker	2	-	+	+	-	-	+	-	-	-	+	+	-	-	-	-	-	-	-	-	-	-	-	+	-	-	-	-	+	+	-	-	-	-	-	-
454	1709_WWCMN		Tam 304	2	-	-	-	-	-	+	-	-	-	+	-	-	-	-	-	-	-	-	-	-	-	-	-	-	-	-	-	+	+	-	-	-	-	-	-
456	1709_WWCMN		Fuller	2	-	-	-	-	-	+	-	+	-	+	-	-	-	+	+	-	-	-	-	-	-	-	-	-	-	-	-	+	+	-	-	-	-	-	-
457	1709_WWCMN		Smoky Hill	2	-	+	-	+	-	+	-	-	+	+	-	-	-	-	-	-	-	-	-	+	-	-	-	-	-	-	-	+	+	-	-	-	-	-	-
458	1709_WWCMN		Armour	2	-	-	-	-	+	+	-	-	-	+	-	-	-	-	-	-	-	-	-	-	-	-	-	-	-	-	-	+	+	-	-	-	-	-	-
460	1709_WWCMN		Mace (Hundred Barley)	2	-	-	-	-	-	+	-	-	-	-	-	-	-	-	-	-	-	-	-	-	-	-	-	-	-	-	-	+	-	-	-	-	-	-	-
463	1709_WWCMN		P26R15	2	-	+	-	-	-	+	-	-	-	-	-	-	-	-	-	-	-	-	-	-	-	-	-	-	-	-	-	+	+	-	-	-	-	-	-
464	1709_WWCMN		USG-3201	2	-	-	-	-	-	+	-	-	-	+	-	-	+	-	-	-	-	-	-	-	-	-	-	-	-	-	-	-	-	-	-	-	-	-	-
465	1709_WWCMN		USG-3120	2	-	+	-	-	+	+	-	-	-	-	-	-	-	+	-	-	-	-	-	-	-	-	+	-	-	-	-	-	-	-	-	-	-	-	-
466	1709_WWCMN		Terral 8861	2	-	+	-	-	-	+	-	-	-	-	-	-	-	-	+	-	-	-	-	-	-	-	-	-	-	-	-	+	+	-	-	-	-	-	-
467	1709_WWCMN		McAlister	2	-	+	-	-	-	+	-	-	-	-	-	-	-	-	-	+	-	-	-	-	-	-	-	-	-	-	-	+	+	-	-	-	-	-	-
468	1709_WWCMN		Kelsey	2	-	-	-	-	-	+	-	-	-	-	-	-	-	-	-	-	-	-	-	-	-	-	-	-	-	-	-	+	-	-	-	-	-	-	-
471	1709_WWCMN		Croplan Genetics 514 W	2	-	+	-	-	-	+	-	-	-	+	+	+	-	+	-	-	-	-	-	+	-	+	-	-	-	-	-	+	-	-	-	-	-	+	-
472	1709_WWCMN		Arcadia	2	-	+	-	-	-	+	-	-	+	+	-	+	-	+	-	-	-	-	-	+	-	-	-	-	-	-	-	+	+	-	-	-	-	-	-
473	1709_WWCMN		Mason	2	-	-	-	-	-	+	-	-	-	-	+	+	-	-	-	-	-	-	-	-	-	-	+	-	-	-	-	-	+	-	-	-	-	-	-
474	1709_WWCMN		AGS 2035	2	-	-	-	-	-	+	-	+	-	+	-	+	-	+	+	-	-	-	-	-	-	-	+	-	-	-	-	+	+	-	-	-	-	-	-
476	1709_WWCMN		VA07W-415	2	-	+	+	-	-	+	-	-	-	+	-	+	-	-	-	-	-	-	-	-	-	-	+	-	-	-	-	+	+	-	-	-	-	-	-
479	1709_WWCMN		Florida 302	2	-	+	-	-	+	+	-	-	-	+	-	+	-	-	-	-	-	-	-	-	-	-	-	-	-	-	-	+	-	-	-	-	-	-	-
483	1711_WCDN	CI015819	IBIS	1	-	-	-	-	-	+	+	-	-	+	-	-	-	-	-	-	-	-	+	-	-	-	-	-	-	+	+	+	+	-	-	+	-	-	-
485	1711_WCDN	YRT84044	FENMAN	1	-	+	-	-	-	+	-	-	+	+	-	-	-	-	-	-	-	-	-	-	-	+	-	-	-	+	-	+	+	-	-	-	-	+	-
486	1711_WCDN	YRT84047	STETSON	1	-	-	-	-	-	+	-	-	-	-	-	-	-	-	-	-	-	-	-	+	-	-	-	-	+	-	-	+	+	-	-	-	-	-	+
488	1711_WCDN	YRT87031	GALAHAD	1	-	-	+	-	-	+	+	-	-	-	-	-	-	-	-	-	-	-	-	-	-	-	-	-	-	-	-	+	+	+	-	+	-	-	+
490	1711_WCDN	PI447429	VIRTUE	1	-	+	+	-	-	+	-	-	-	+	-	-	-	-	-	-	-	-	+	-	-	-	-	-	-	-	+	+	+	-	-	-	-	-	-
492	1711_WCDN	PI447426	HUSTLER	1	-	-	-	-	-	+	+	-	-	-	+	-	-	-	-	-	-	-	+	-	-	-	-	-	+	-	-	+	+	-	-	+	-	-	-
493	1711_WCDN	PI315848	MANELLA	1	-	-	-	-	-	+	-	-	-	-	-	-	-	-	-	-	-	-	+	-	-	-	-	-	-	+	-	+	+	-	-	-	-	-	-
494	1711_WCDN	PI284551	LEDA	1	-	+	+	-	-	+	-	-	-	+	-	-	-	-	-	-	-	-	-	-	+	-	-	-	-	-	-	+	+	-	-	-	-	-	+
496	1711_WCDN	PI260899	FLAMINGO	1	-	+	-	-	-	+	-	-	-	-	+	-	+	-	+	-	-	-	-	-	-	-	-	-	+	-	-	+	-	-	-	-	-	-	-
497	1711_WCDN	PI339848	HARDI	1	-	-	-	-	-	+	-	-	-	-	-	-	+	-	+	-	-	-	-	-	-	-	-	-	+	+	-	+	-	-	-	-	-	-	-
498	1711_WCDN	PI315844	FLEVINA	1	-	-	-	-	-	+	-	-	-	-	-	-	+	-	-	-	-	-	-	-	-	-	-	-	-	-	-	+	+	-	-	-	-	-	-
499	1711_WCDN	YRT07315	LELY	1	-	+	-	-	-	+	-	-	-	-	+	-	-	-	-	-	-	-	-	-	-	-	-	-	+	+	+	+	+	-	-	-	-	-	-
501	1711_WCDN	PI315841	CLEO	1	-	-	+	-	-	+	-	-	-	-	+	-	-	-	-	-	-	-	-	-	+	-	-	-	-	+	-	+	+	-	-	-	-	-	+
505	1711_WCDN	PI447424	BRIGAND	1	-	-	-	-	-	+	-	-	-	+	-	-	-	-	-	-	-	-	-	-	-	-	+	-	+	-	+	+	+	-	-	-	-	-	-
506	1711_WCDN	PI340677	BON FERMIER	1	-	-	-	-	-	+	-	-	-	-	+	-	-	-	-	-	-	-	-	-	-	-	-	-	-	+	-	+	+	-	-	-	-	-	+
507	1711_WCDN	PI166820	TOP	1	-	-	+	-	-	+	-	-	-	+	-	-	-	-	-	+	-	-	-	-	-	-	-	-	-	+	-	+	+	-	-	-	-	-	-
510	1711_WCDN	PI410868	MARIS FREEMAN	1	-	-	-	-	-	+	-	-	-	+	-	-	-	-	-	+	-	-	-	-	-	-	-	-	-	-	-	-	-	-	-	-	-	-	-
511	1711_WCDN	PI410870	MEGA	1	-	-	-	-	-	+	-	-	-	+	-	-	-	-	-	+	-	-	-	-	+	-	-	-	+	-	-	+	+	-	-	-	-	-	-
517	1711_WCDN	PI422224	WAGGONER	1	-	-	-	-	-	+	-	-	-	+	-	-	-	-	-	-	-	-	-	-	-	-	-	-	+	-	-	+	+	-	-	-	-	-	-
518	1711_WCDN	PI410867	KINSMAN	1	-	-	-	-	-	+	-	-	-	+	-	-	-	-	+	-	-	-	-	-	-	-	-	-	-	-	-	+	+	-	-	-	-	-	-
519	1711_WCDN	PI446910	AVALON	1	-	-	-	-	-	+	-	-	-	-	-	-	-	-	-	-	-	-	-	+	-	-	-	-	-	-	-	+	+	-	-	-	-	-	-
520	1711_WCDN	PI297327	ORCA	1	-	-	-	-	-	+	-	-	-	-	-	-	-	-	-	-	-	-	-	-	-	-	+	-	-	-	-	+	+	-	-	-	-	-	+
522	1711_WCDN	PI191303	ALBA	1	-	-	-	-	-	+	+	-	-	+	-	-	-	-	+	-	-	-	-	-	-	-	-	-	-	-	-	+	+	-	-	+	-	-	-
527	1711_WCDN	YRT07622	TALENT	1	-	-	-	-	-	+	-	-	-	-	+	-	+	-	-	-	-	-	-	-	-	-	-	-	-	-	-	+	+	-	-	-	-	-	-
528	1711_WCDN	YRT80005	DONATA	1	+	-	+	-	-	+	-	-	-	+	-	-	-	-	-	-	-	-	-	-	-	-	-	-	-	-	-	+	+	-	-	-	-	-	+
530	1711_WCDN	PI295999	RIEBESEL 47-51	1	-	-	-	-	-	+	-	-	-	-	+	-	-	-	-	-	-	-	-	-	-	+	-	-	-	-	-	+	+	-	-	-	-	+	-
531	1711_WCDN	PI285798	STUART	1	-	+	-	-	-	+	-	-	-	+	+	-	-	-	-	-	-	-	-	-	-	+	+	-	-	-	-	+	+	-	-	-	-	+	-
532	1711_WCDN	PI337604	MILDRESS	1	-	-	-	-	-	+	-	-	-	+	-	-	-	-	-	-	-	-	-	-	-	-	-	-	-	-	-	+	+	-	-	-	-	-	-
533	1711_WCDN	PI350677	AURORA (USSR)	1	-	-	-	-	-	+	-	-	-	+	-	-	-	-	-	-	-	-	-	-	-	-	-	-	-	-	-	+	-	-	-	-	-	-	-
534	1711_WCDN	PI361879	KAVKAZ (YUGOSLAVIA)	1	-	-	-	-	-	+	-	-	-	-	-	-	-	-	-	+	-	-	-	+	-	-	-	-	-	-	-	+	-	-	-	-	-	-	-
535	1711_WCDN	PI418566	BEZOSTAJA 2	1	-	-	-	-	-	+	-	-	+	-	-	-	-	-	-	-	-	-	-	-	-	+	-	-	-	-	-	-	+	-	-	-	-	+	-
536	1711_WCDN	YRT07613	BENNO	1	-	-	-	-	-	+	-	-	-	+	-	-	-	-	+	-	-	-	-	-	-	-	-	-	-	-	-	+	+	-	-	-	-	-	-
538	1711_WCDN	WA007820	CLEMENT	1	-	-	-	-	-	+	-	-	-	-	-	-	-	-	-	-	-	-	-	-	-	-	-	-	-	-	-	+	+	-	-	-	-	-	+
539	1711_WCDN	PI352023	WEIQUE	1	-	-	-	-	+	+	-	-	-	+	-	-	+	-	-	-	-	-	-	-	-	+	-	-	-	-	-	+	-	-	+	-	-	+	-
542	1711_WCDN	PI592141	AMBASSADOR	1	+	-	-	-	-	+	-	-	-	-	+	-	-	-	-	-	-	-	-	-	-	-	-	-	-	-	-	-	+	-	-	-	-	-	-
544	1711_WCDN	PI592157	HORNET	1	-	-	-	-	-	+	-	-	-	-	+	-	-	-	+	-	-	-	-	-	-	-	-	-	-	-	-	+	-	-	-	-	-	-	+
546	1711_WCDN	PI351590	ATTILA	1	-	-	-	-	-	+	-	-	-	-	-	-	-	-	-	-	-	-	-	-	-	-	-	-	-	-	-	+	+	-	-	-	-	-	-
547	1711_WCDN	PI315840	APOLLO	1	+	-	-	-	-	+	-	-	-	+	-	-	-	-	-	-	-	-	-	-	-	-	-	-	-	-	-	+	+	+	-	-	-	-	-
548	1711_WCDN	CItr15177	CARIBO	1	-	-	-	-	-	+	-	-	-	+	-	-	-	-	-	-	-	-	-	-	-	-	-	-	-	-	-	+	+	-	-	-	-	-	-
549	1711_WCDN	0614WBRN68	Quantum 708 (1B/1R, Augusta?)	1	-	-	-	-	-	+	-	-	-	+	-	-	-	-	-	-	-	-	-	-	-	-	-	-	-	-	-	+	-	-	-	-	-	-	-
556	1711_WCDN	PI428516	COPAIN	1	-	-	-	-	-	+	-	-	-	+	-	-	-	-	-	-	+	-	-	-	-	+	+	-	-	-	-	+	+	+	-	-	-	+	-
557	1711_WCDN	YRT80042	KADOR	1	-	-	-	-	-	+	-	-	-	+	-	-	-	+	-	-	-	-	-	-	-	-	-	-	-	-	-	+	+	-	-	-	-	-	-
558	1711_WCDN	PI520591	WEMBLEY	1	-	-	-	-	-	+	-	-	+	-	-	-	-	-	-	-	-	-	-	+	-	-	-	-	-	-	-	+	+	-	-	-	-	-	-
559	1711_WCDN	PI316905	G-25	1	-	-	-	-	-	+	-	+	-	+	+	-	-	+	+	-	-	-	-	-	-	-	-	-	-	-	-	+	-	-	+	-	-	-	+
560	1711_WCDN	PI168661	BERSEE	1	-	-	-	-	-	+	-	-	-	+	-	-	-	-	-	-	-	-	-	-	-	-	-	-	-	-	-	+	+	-	-	-	-	-	-
565	1711_WCDN	AU2002-9	TP 981	1	-	-	-	-	-	+	-	-	+	+	-	-	-	-	-	-	-	-	-	-	-	-	-	-	-	-	-	+	+	-	-	-	-	-	+
566	1711_WCDN	AU2002-43	HUGENOOT	1	-	-	-	-	-	+	-	-	-	-	-	-	-	-	-	+	-	-	-	-	-	-	-	-	-	-	-	-	+	-	-	-	-	-	-
567	1711_WCDN	AU2002-11	C94.153	1	-	-	-	-	-	+	-	+	-	+	-	-	-	+	+	-	-	-	-	-	-	-	+	-	-	-	-	+	+	-	-	-	-	-	-
568	1711_WCDN	CItr13100	SELKIRK	1	-	-	-	-	-	+	-	-	-	-	-	-	-	-	-	-	-	-	-	-	-	-	+	-	-	-	-	+	+	-	-	-	-	-	-
570	1711_WCDN	CH223	CH223	1	-	-	-	-	-	+	-	-	-	-	-	-	-	-	-	-	-	-	-	+	-	-	-	-	-	-	-	+	-	-	+	-	-	-	-
573	1711_WCDN	YRT79033	OKAPI	1	-	-	-	-	-	+	-	-	-	+	+	-	-	-	-	-	-	-	-	-	-	-	+	-	-	-	-	+	-	+	+	-	-	-	-
574	1711_WCDN	CI013749	SUWON 92/2*OMAR, S.3	1	-	-	-	-	-	+	-	-	-	+	+	-	-	-	-	-	-	-	-	-	-	+	+	-	-	-	-	+	-	+	+	-	-	+	-
575	1711_WCDN	CI017917	TRES	1	-	-	-	-	-	+	-	-	-	+	-	-	-	-	-	-	-	-	-	-	-	+	+	-	-	-	-	+	-	-	+	-	-	+	-
584	1711_WCDN	0630WCCN4	FULHARD	1	-	-	-	-	-	+	-	-	-	+	-	-	-	-	-	-	-	-	-	-	-	-	-	-	-	-	-	+	-	-	-	-	-	-	-
586	1711_WCDN	0630WCCN6	MENTANA	1	-	-	-	-	-	+	-	-	-	-	-	-	-	-	-	+	-	-	-	-	-	-	-	-	-	-	-	+	+	-	-	-	-	-	-
588	1711_WCDN	0630WCCN8	ABBONDANZA	1	-	-	-	-	-	+	-	-	-	+	-	-	-	-	-	-	-	-	-	+	-	-	-	-	-	-	-	+	+	-	-	-	-	-	-
589	1711_WCDN	0630WCCN9	EARLY PREMIUM	1	-	+	-	-	+	+	-	-	-	+	-	-	-	-	-	-	-	-	-	-	-	+	-	-	-	-	-	+	+	-	-	-	-	+	-
605	1711_WCDN	CI012385	BREVOR	1	+	-	-	+	-	+	+	-	-	-	-	-	-	-	-	-	-	-	-	+	-	+	+	-	-	-	-	+	+	-	-	+	-	+	-
606	1711_WCDN	CI014197	OMAR MUTANT 448A	1	-	-	-	-	-	+	-	-	+	+	-	-	+	-	-	-	-	-	-	-	-	+	+	-	-	-	-	-	+	-	-	-	-	+	-
608	1711_WCDN	AU2002-41	LAL BAHADUR	1	-	-	-	-	-	+	-	-	-	-	-	-	-	-	-	-	-	-	-	+	-	+	-	-	-	-	-	+	-	-	-	-	-	+	-
609	1711_WCDN	AU2002-42	CARINA	1	-	-	-	-	-	+	-	-	-	+	-	-	-	-	-	-	-	-	-	+	-	-	-	-	-	-	-	-	+	-	-	-	-	-	-
610	1711_WCDN	CI012687	ORIN	1	-	-	-	-	-	+	-	-	-	+	-	-	-	-	-	-	-	-	-	-	-	-	-	-	-	-	-	+	+	-	-	-	-	-	-
611	1711_WCDN	CI014482	NORCO	1	-	-	-	-	-	+	-	-	-	-	-	-	-	-	-	-	-	-	-	-	-	-	-	+	-	-	-	+	+	-	-	-	-	-	-
612	1711_WCDN	CI015922	CERCO	1	-	+	-	-	+	+	-	-	-	-	-	-	-	-	-	+	-	-	-	-	-	-	-	-	-	-	-	+	-	-	-	-	-	-	-
613	1711_WCDN	CI017609	AMIGO	1	-	-	-	-	-	+	-	-	-	-	-	-	-	-	-	-	-	-	-	-	-	-	-	-	-	-	-	+	+	-	-	-	-	-	-
614	1711_WCDN	PI174602	CAMBIER	1	-	-	-	-	-	+	-	-	-	-	-	-	-	-	-	-	-	-	-	-	-	-	-	-	-	-	-	-	+	+	-	-	-	-	-
615	1711_WCDN	PI174654	HYBRID 40	1	-	-	-	-	-	+	-	-	-	+	-	-	-	-	-	-	-	-	-	-	-	-	-	-	-	-	-	+	+	-	-	-	-	-	-
616	1711_WCDN	PI174687	PRESIDENT RIVERAIN	1	-	-	-	-	-	+	-	-	+	+	-	-	-	-	-	-	-	-	-	-	-	-	-	-	-	-	-	+	+	-	-	-	-	-	-
617	1711_WCDN	PI191306	STRUBES FRUH	1	-	-	-	-	-	+	-	-	-	+	-	-	-	-	-	-	-	-	-	-	-	-	-	-	-	-	-	-	+	-	-	-	-	-	-
618	1711_WCDN	PI191342	INVERSABLE BORDEAUX	1	-	-	-	-	-	+	-	-	-	-	-	-	-	-	-	-	-	-	-	-	-	-	-	-	-	-	-	+	+	-	-	-	-	-	-
619	1711_WCDN	PI191409	EVOLUTION	1	-	-	-	-	-	+	-	-	-	-	+	-	-	-	+	-	-	-	-	-	-	-	-	-	-	-	-	+	+	-	-	-	-	-	-
620	1711_WCDN	PI262224	CHAMPLEIN	1	-	-	-	-	-	+	-	-	-	+	-	-	-	-	-	-	-	-	-	+	-	-	-	-	-	-	-	+	-	-	-	-	-	-	+
621	1711_WCDN	PI323638	SAVA	1	-	-	-	-	-	+	-	-	-	-	-	-	-	-	-	-	-	-	-	-	-	-	-	-	-	-	-	+	+	-	-	-	-	-	-
622	1711_WCDN	PI352018	JUBILAR	1	-	-	-	-	-	+	-	-	-	+	+	-	-	-	-	-	-	-	-	-	-	-	-	-	-	-	-	+	+	-	-	-	-	-	-
623	1711_WCDN	PI355130	GRANA	1	-	-	-	-	-	+	-	-	-	+	-	-	-	-	-	-	-	-	-	-	-	-	+	-	-	-	-	-	+	-	-	-	-	-	-
624	1711_WCDN	PI361722	BLE ROUGE DIECOSSE	1	-	-	-	+	-	+	-	-	-	-	-	-	-	-	-	-	-	-	-	-	-	-	-	-	-	-	-	+	+	-	-	-	-	-	-
626	1711_WCDN	PI404009	BOUQUET	1	-	-	-	-	-	+	-	-	-	+	-	-	-	-	-	-	-	-	-	+	-	-	-	-	-	-	-	+	+	+	-	-	-	-	-
628	1711_WCDN	PI410871	SICCO	1	-	-	-	-	-	+	-	-	-	+	-	-	-	-	-	-	-	-	-	+	-	-	-	-	-	-	-	+	+	-	-	-	-	-	-
629	1711_WCDN	PI410872	VAL	1	-	+	-	-	-	+	-	-	-	-	+	-	-	-	-	+	-	-	-	-	-	-	-	-	-	-	-	-	+	-	-	-	-	-	-
631	1711_WCDN	YRT84018	KRAKA	1	-	-	-	-	-	+	-	-	-	+	-	-	-	-	-	-	-	-	-	+	-	-	-	-	-	-	-	+	+	-	-	-	-	-	-
632	1711_WCDN	YRT84026	MONOPOL	1	-	-	-	-	-	+	-	-	-	+	-	-	-	-	-	-	-	-	-	+	-	-	+	-	-	-	-	+	+	-	-	-	-	-	-
636	1711_WCDN	YRT86031	MISSION	1	-	+	-	-	-	+	-	+	+	-	-	-	-	+	+	-	-	-	-	+	-	-	-	-	-	-	-	+	-	-	-	-	-	-	+
637	1711_WCDN	YRT87028	RONDEZVOUS	1	-	-	-	-	-	+	+	-	+	-	-	-	-	-	-	-	-	-	-	-	-	-	-	+	-	-	-	-	+	-	-	+	-	-	-
644	1712_WHWN	0630WCCN2	SORBAS	2	-	-	-	-	-	+	+	+	-	-	-	-	-	-	-	-	-	-	-	-	-	-	-	+	-	+	-	+	+	-	-	+	-	-	-
645	1712_WHWN	0630WCCN26	GUINONG 22 (RESISTANT)	2	-	+	-	-	-	+	-	-	-	+	-	-	-	-	-	-	-	-	-	-	-	-	-	-	-	-	-	-	-	-	-	-	-	-	-
646	1712_WHWN	0630WCCN23	XIAOYAN 6 (FROM CROSS OF YANMAICAO	2	-	-	-	-	-	+	-	-	-	+	-	-	-	-	-	-	-	-	-	-	-	-	-	-	-	-	-	-	-	-	-	-	-	-	-
647	1712_WHWN	2	Overland	2	-	-	+	-	-	+	-	+	-	-	-	-	-	-	-	-	-	-	-	-	-	-	-	+	-	+	+	+	+	-	-	-	-	-	+
648	1712_WHWN	5	Jerry	2	-	-	-	-	-	+	+	+	-	+	-	-	-	-	-	-	-	-	+	-	+	-	-	+	+	-	+	+	+	-	-	+	-	-	-
649	1712_WHWN	6	N13MD2589W	2	-	+	-	-	-	+	-	-	-	-	-	-	-	-	-	-	-	+	-	-	-	-	-	-	-	-	-	+	+	-	-	-	-	-	-
650	1712_WHWN	7	Overland FHB-10	2	-	-	-	-	-	+	-	-	-	-	-	-	-	-	-	-	-	-	-	-	-	+	-	-	+	+	-	+	+	-	-	-	-	+	+
651	1712_WHWN	8	NE13434	2	+	-	-	-	-	+	-	+	-	+	-	-	-	+	+	-	-	+	+	-	-	-	-	-	-	-	+	-	-	-	-	-	-	-	+
652	1712_WHWN	9	NE13604	2	-	+	-	-	-	+	+	+	+	-	-	-	-	+	+	-	-	+	-	-	-	-	-	-	-	-	-	+	-	-	-	+	-	-	-
653	1712_WHWN	10	NE14448	2	+	-	-	-	-	+	-	+	-	+	-	-	-	+	+	-	-	+	-	-	-	-	-	+	-	-	-	-	-	-	-	-	-	-	-
654	1712_WHWN	11	NE14434	2	-	-	-	-	-	+	-	-	-	-	-	-	-	-	-	-	-	-	+	-	-	-	-	-	-	-	+	+	-	-	-	-	-	-	+
655	1712_WHWN	12	NE14538	2	-	-	-	-	-	+	-	+	-	+	-	-	-	+	+	-	-	-	-	-	-	+	-	-	-	-	-	-	-	-	-	-	-	+	-
656	1712_WHWN	13	NE14606	2	+	-	-	-	-	+	-	-	-	+	-	-	-	-	+	-	-	+	-	-	-	-	-	-	-	-	-	+	-	-	-	-	-	-	-
657	1712_WHWN	14	NE14663	2	+	-	-	-	-	+	-	+	-	+	-	-	-	+	+	-	-	-	-	-	-	-	-	-	+	-	-	-	-	-	-	-	-	-	+
658	1712_WHWN	15	NHH144913-3	2	-	-	-	-	-	+	-	-	-	+	-	-	-	-	-	-	-	-	-	-	+	-	-	+	-	-	-	+	-	-	-	-	-	-	-
659	1712_WHWN	16	PSB13NEDH-7-140	2	-	-	-	-	-	+	-	-	-	+	-	-	-	-	-	-	-	-	-	-	-	-	-	-	-	-	-	+	+	-	-	-	-	-	-
660	1712_WHWN	17	PSB13NEDH-7-45	2	-	-	-	-	-	+	+	-	-	+	-	-	-	-	-	-	-	-	+	-	-	-	-	-	+	-	-	+	-	-	+	+	-	-	-
661	1712_WHWN	18	LCH14-052	2	-	-	-	-	-	+	-	-	-	+	-	-	-	-	-	-	-	-	-	-	-	-	-	+	-	+	+	-	-	-	-	-	-	-	+
662	1712_WHWN	19	LCH14-055	2	-	+	-	-	-	+	-	+	-	-	+	-	-	+	+	-	-	-	-	-	-	-	-	-	-	-	-	-	-	-	-	-	-	-	-
663	1712_WHWN	20	LCH14-077	2	-	+	+	-	-	+	-	+	-	+	+	-	-	+	+	+	-	+	-	-	-	-	-	-	-	-	-	+	-	-	+	-	-	-	-
664	1712_WHWN	21	LCH14-089	2	-	+	-	-	-	+	-	+	+	+	+	-	-	+	+	-	-	-	-	-	-	-	-	-	-	-	-	-	+	+	-	-	-	-	+
665	1712_WHWN	22	AP-16CP010080	2	-	-	-	-	-	+	+	+	-	+	+	-	-	+	+	-	-	-	-	-	-	-	-	+	-	+	+	+	-	-	-	+	-	-	+
666	1712_WHWN	23	AP-16CP010076	2	-	-	-	-	-	+	-	-	-	-	-	-	-	-	+	-	-	+	-	-	-	-	-	-	-	-	-	-	+	-	-	-	-	-	-
667	1712_WHWN	24	AP-16CP010077	2	-	+	-	-	-	+	-	-	+	-	-	-	-	-	-	-	-	-	-	-	-	-	-	-	-	-	+	-	-	-	-	-	-	-	-
668	1712_WHWN	25	AP-16CP010074	2	-	-	-	-	-	+	-	-	-	-	-	-	-	-	-	-	-	-	-	-	-	-	-	-	-	-	-	-	-	-	-	-	-	-	-
669	1712_WHWN	26	14Nord-01	2	-	-	-	-	+	+	-	+	-	-	-	+	-	-	-	+	-	-	-	-	-	-	-	-	-	-	+	-	-	-	-	-	-	-	-
670	1712_WHWN	27	15Nord-08	2	-	+	-	-	-	+	-	+	-	-	-	-	-	+	+	-	-	-	-	-	-	-	-	+	-	+	-	-	+	-	-	-	-	-	+
671	1712_WHWN	28	15Nord-25	2	-	+	-	-	-	+	-	+	+	+	-	-	-	+	+	-	-	+	-	-	-	+	-	-	-	-	-	-	-	-	-	-	+	+	-
672	1712_WHWN	29	15Nord-32	2	-	-	+	-	-	+	-	+	-	+	-	-	-	+	+	+	-	+	-	-	-	-	-	-	-	-	+	-	-	-	-	-	-	-	-
673	1712_WHWN	30	SD110060-7	2	-	+	-	-	-	+	+	+	-	-	-	-	-	-	-	-	-	-	-	-	-	-	-	+	-	-	-	-	+	-	-	+	-	-	-
674	1712_WHWN	31	SD10W153	2	-	+	-	-	-	+	-	+	-	-	-	-	-	-	-	-	-	-	-	-	-	-	-	-	-	-	-	-	-	-	-	-	-	-	-
675	1712_WHWN	32	SD12008-2	2	-	-	-	-	-	+	-	-	-	-	+	-	-	-	-	-	-	-	-	-	-	-	-	+	-	-	+	-	-	-	-	-	-	-	-
676	1712_WHWN	33	SD13052-1	2	-	-	-	-	-	+	-	+	-	-	-	-	-	-	-	-	-	-	-	+	-	-	-	-	-	-	-	-	-	-	-	-	-	-	-
677	1712_WHWN	34	SD13062-2	2	-	-	-	-	-	+	-	+	-	-	-	-	-	+	+	-	-	-	-	-	-	-	-	-	-	+	-	-	+	-	-	-	-	-	-
678	1712_WHWN	35	SD13090-7	2	-	+	-	-	-	+	-	+	-	-	-	-	-	-	-	-	-	-	-	-	-	-	-	-	-	-	-	-	-	-	-	-	-	-	-
679	1712_WHWN	36	SD13117-1	2	-	-	-	-	-	+	-	-	-	-	-	-	-	-	-	-	-	-	-	-	-	-	-	-	-	-	-	-	-	-	-	-	-	-	-
680	1712_WHWN	37	SD13W064-7	2	-	+	-	-	-	+	-	-	-	+	-	-	-	-	-	-	+	+	-	-	-	-	-	-	-	-	-	-	-	-	-	-	-	-	+
681	1712_WHWN	38	SD14113-3	2	-	+	-	-	-	+	-	-	-	+	-	-	-	-	-	-	-	+	-	-	-	-	-	+	-	-	-	-	+	-	-	-	-	-	-
682	1712_WHWN	39	SD14115-5	2	-	+	-	-	-	+	-	+	-	+	-	-	-	+	+	-	-	-	-	-	-	-	-	-	-	-	-	-	+	-	-	-	-	-	-
683	1712_WHWN	40	MT1444	2	-	-	-	-	-	+	+	-	-	+	-	-	-	-	-	-	+	-	-	+	+	-	-	-	-	+	+	-	-	-	-	+	-	-	+
684	1712_WHWN	41	MT1465	2	-	-	-	-	-	+	-	-	-	+	-	-	-	-	-	-	-	-	-	-	-	-	-	-	-	-	-	-	-	-	-	-	-	-	-
685	1712_WHWN	42	MT1471	2	-	+	-	-	-	+	-	-	-	+	-	-	-	-	-	-	-	-	-	-	-	-	-	-	+	-	-	-	-	-	-	-	-	-	+
686	1712_WHWN	43	MT1488	2	-	+	-	-	-	+	-	+	-	+	-	-	-	+	+	-	-	-	-	+	-	-	-	-	+	-	-	+	+	-	-	-	-	-	-
687	1712_WHWN	44	MTW1491	2	-	-	-	-	-	+	-	+	-	+	-	-	-	+	+	-	-	-	-	-	-	-	-	-	-	+	-	-	-	-	-	-	-	-	-
688	1712_WHWN	2	Scout 66	2	-	+	+	-	-	+	-	-	-	+	-	-	-	-	-	-	-	-	-	+	-	-	-	+	-	-	+	-	+	-	-	-	-	-	-
689	1712_WHWN	3	TAM107	2	-	+	-	-	-	+	-	+	-	-	-	-	-	+	+	-	-	-	-	+	-	-	+	-	-	-	-	+	+	-	-	-	-	-	-
690	1712_WHWN	6	OK12716	2	-	-	-	-	-	+	+	+	-	+	-	-	-	+	+	+	-	-	-	-	-	-	-	-	-	-	-	+	+	-	-	+	-	-	-
691	1712_WHWN	7	OK12DP22002-042	2	-	+	-	-	-	+	-	-	-	+	-	-	-	-	-	-	-	-	-	+	-	-	-	-	-	-	-	-	-	-	-	-	-	-	-
692	1712_WHWN	8	OK12D22004-016	2	-	-	-	-	-	+	-	-	-	+	-	-	-	-	-	-	-	-	-	-	-	-	-	-	-	-	-	+	-	-	+	-	-	-	-
693	1712_WHWN	9	OK13209	2	-	-	-	-	-	+	-	+	-	+	-	-	-	+	+	-	-	-	-	-	-	+	-	-	-	-	+	-	-	-	-	-	-	+	-
694	1712_WHWN	10	OK12D22002-077	2	-	+	-	-	-	+	+	-	-	-	-	-	-	-	-	-	-	-	-	-	+	-	-	-	-	+	-	+	-	-	-	+	-	-	-
695	1712_WHWN	11	OK13621	2	-	-	-	-	-	+	-	+	-	+	-	-	-	+	+	-	-	-	-	-	-	+	-	-	-	-	-	-	-	-	-	-	-	+	-
696	1712_WHWN	12	NW13493	2	-	-	-	-	-	+	-	-	-	+	-	-	-	-	-	-	-	-	-	-	-	-	-	-	-	-	-	+	-	-	+	-	-	-	-
697	1712_WHWN	13	NE13515	2	-	-	-	-	-	+	-	+	-	+	-	-	-	+	+	-	-	-	-	-	-	-	-	-	-	-	-	+	-	-	-	-	-	-	-
698	1712_WHWN	14	NW13570	2	-	-	-	-	-	+	-	+	-	+	-	-	-	+	+	-	-	-	-	-	-	-	-	-	-	-	-	+	+	-	-	-	-	-	-
699	1712_WHWN	15	NE10478-1	2	-	+	-	-	-	+	-	+	-	-	-	-	-	+	+	-	-	-	-	-	-	+	+	-	-	-	-	+	+	-	-	-	+	+	-
700	1712_WHWN	16	KS13H9-1	2	+	+	-	-	-	+	-	+	-	+	+	-	-	+	+	-	-	-	-	-	-	-	-	-	-	-	-	-	+	-	-	-	-	-	+
701	1712_WHWN	17	KS13HW92-3	2	-	-	-	-	-	+	+	+	-	+	-	-	-	+	+	-	-	-	-	-	-	-	-	-	-	-	-	-	+	-	-	+	-	-	-
702	1712_WHWN	18	KS14H90-5-1	2	-	-	-	-	-	+	-	-	-	-	-	-	-	-	-	-	-	-	+	-	-	-	+	-	-	-	-	-	-	-	+	-	-	-	-
703	1712_WHWN	19	CO12D1770	2	-	-	+	-	-	+	-	+	-	+	+	-	-	+	+	+	-	-	-	-	-	+	-	-	-	-	-	-	+	-	-	-	-	+	-
704	1712_WHWN	20	CO13D1783	2	-	-	-	-	-	+	-	+	-	-	-	-	-	+	+	-	-	-	-	-	-	-	-	-	-	+	-	-	-	+	-	-	-	-	-
705	1712_WHWN	21	CO13003C	2	-	-	-	-	-	+	-	+	-	+	-	-	-	+	+	-	-	-	-	-	-	-	-	-	-	-	-	-	-	-	-	-	-	-	+
706	1712_WHWN	22	CO12D2011	2	-	+	-	-	-	+	-	+	-	+	-	-	-	-	-	-	-	-	-	-	-	-	-	-	-	-	-	+	-	-	-	-	-	-	-
707	1712_WHWN	23	CO13D1383	2	+	-	-	-	+	+	-	+	+	+	+	-	-	+	+	-	-	-	-	-	-	-	-	-	-	-	-	+	+	-	-	-	-	-	-
708	1712_WHWN	24	CO13D1299	2	-	-	-	-	-	+	-	-	-	+	-	-	-	-	-	-	-	-	-	-	-	-	-	-	-	-	-	+	-	-	-	-	-	-	-
709	1712_WHWN	25	LCH13-048	2	-	-	-	-	-	+	-	-	-	+	-	-	-	-	-	-	-	-	-	-	-	-	-	-	-	-	-	+	+	-	-	-	-	-	-
710	1712_WHWN	26	LCH13NEDH-12-27	2	-	+	+	+	-	+	-	+	-	+	-	-	-	+	+	+	-	-	-	+	-	-	-	+	-	-	-	-	-	-	-	-	-	-	-
711	1712_WHWN	27	LCH14-051	2	-	-	-	-	-	+	-	+	-	+	-	-	-	+	+	-	-	-	-	-	-	-	-	-	-	-	-	-	-	-	-	-	-	-	-
712	1712_WHWN	30	LCH14-091	2	-	+	-	-	-	+	-	-	-	+	-	-	-	-	-	+	-	-	-	-	-	-	-	-	-	-	-	-	-	-	-	-	-	-	-
713	1712_WHWN	31	H4N12-0038	2	-	-	-	-	-	+	+	+	-	+	-	-	-	+	+	-	-	-	-	-	-	-	-	-	-	-	-	+	+	-	-	+	-	-	-
714	1712_WHWN	32	AP-16CP010066	2	-	+	-	-	-	+	-	+	-	+	-	-	-	+	+	-	-	-	-	-	-	-	+	-	-	-	-	-	-	-	-	-	-	-	-
715	1712_WHWN	33	AP-16CP010093	2	+	-	-	-	-	+	-	+	-	+	-	-	-	+	+	-	-	-	-	-	-	-	-	-	-	-	-	-	+	-	-	-	-	-	+
716	1712_WHWN	34	AP-16CP010016	2	-	-	-	-	-	+	+	+	+	+	-	-	-	+	+	-	-	-	-	-	-	-	-	+	-	-	-	-	-	-	-	+	-	-	-
717	1712_WHWN	35	AP-16CP010069	2	-	-	-	-	-	+	-	+	-	-	-	-	-	+	+	+	-	-	-	-	-	-	+	-	-	+	-	-	-	-	-	-	-	-	-
718	1712_WHWN	36	KS061193K-2	2	-	-	-	-	-	+	-	-	-	+	-	-	-	-	-	-	-	-	-	-	-	-	-	-	-	-	-	-	+	-	-	-	-	-	-
719	1712_WHWN	37	KS061470M-4	2	-	-	-	-	-	+	-	+	-	+	-	-	-	+	+	-	-	-	-	-	-	-	-	-	-	-	-	+	-	-	-	-	-	-	-
720	1712_WHWN	38	KS080448*C-102	2	-	-	-	+	-	+	-	+	+	+	-	-	-	+	+	+	-	-	-	-	-	-	+	-	-	-	-	+	+	-	-	-	-	-	-
721	1712_WHWN	39	KS080093M-18	2	-	-	-	-	-	+	-	+	-	+	-	-	-	+	+	+	-	-	-	-	-	+	+	-	+	-	-	-	-	-	-	-	+	+	-
722	1712_WHWN	40	KS080679K-3	2	-	-	-	-	-	+	-	-	-	+	-	+	+	-	-	-	+	-	-	-	-	+	-	-	-	-	-	+	+	-	-	-	-	+	-
723	1712_WHWN	41	TX12A001106	2	+	-	-	+	-	+	+	+	-	-	-	-	-	+	+	-	-	-	-	+	-	-	+	-	-	-	-	-	-	-	-	+	-	-	-
724	1712_WHWN	42	TX12A001041	2	-	-	-	-	-	+	-	-	-	-	+	-	-	-	-	-	-	-	-	-	-	-	+	-	-	-	-	+	-	-	+	-	-	-	+
725	1712_WHWN	43	TX12V7220	2	-	-	-	-	-	+	-	-	+	+	+	-	-	-	-	-	-	-	-	-	-	-	-	-	-	-	-	+	-	-	+	-	-	-	-
726	1712_WHWN	44	TX12V7229	2	-	-	-	-	-	+	-	-	-	+	-	-	-	-	-	-	-	-	-	-	+	-	+	+	-	-	-	-	+	-	-	-	-	-	-
727	1712_WHWN	45	TX12V7415	2	+	+	-	-	-	+	-	-	-	+	-	-	-	-	-	-	-	-	-	-	-	-	-	-	-	-	-	+	-	-	+	-	-	-	+
728	1715_WEWN	46	TX12A001638	2	-	-	-	-	-	+	+	+	+	-	-	-	-	-	+	+	-	-	-	-	-	-	-	+	+	-	+	-	-	-	-	+	-	-	+
729	1715_WEWN	47	TX13A001069	2	-	+	-	-	-	+	-	-	-	+	-	-	-	+	-	-	-	-	-	-	-	-	-	-	-	+	-	-	-	-	-	-	-	-	-
730	1715_WEWN	48	TX13A001169	2	-	-	+	-	+	+	-	-	-	+	-	-	+	+	-	-	+	+	-	-	-	-	-	-	-	-	+	+	-	-	-	-	-	-	+
731	1715_WEWN	49	TX13M5580	2	-	-	-	-	-	+	-	-	-	-	-	-	-	-	-	-	-	-	-	-	-	-	-	-	-	+	-	-	-	-	-	-	-	-	-
732	1715_WEWN	50	TX13M5625	2	-	-	-	-	+	+	-	-	-	-	+	-	-	-	-	-	-	-	-	-	-	-	-	+	-	-	-	+	-	-	+	-	-	-	-
733	1715_WEWN	1	Branson	2	+	-	-	-	-	+	+	-	-	-	-	-	-	-	-	-	-	-	-	-	-	-	-	-	+	+	+	+	+	+	-	+	-	-	+
734	1715_WEWN	2	MO080104	2	-	-	+	-	-	+	-	-	-	-	-	-	-	-	-	-	-	-	+	-	+	-	-	-	-	-	-	+	+	+	-	-	-	-	-
735	1715_WEWN	3	Hilliard	2	+	-	+	+	-	+	-	-	-	+	-	-	-	-	-	-	-	-	-	+	-	-	-	+	+	+	-	+	+	-	-	-	-	-	+
736	1715_WEWN	4	Pioneer Brand 25R46	2	-	-	-	-	-	+	+	+	-	-	-	-	-	+	+	-	-	+	-	-	-	-	-	-	-	+	-	+	+	-	-	+	-	-	-
737	1715_WEWN	5	KY06C-1178-16-10-3	2	-	-	-	-	-	+	-	+	-	-	-	-	-	+	+	+	-	-	-	-	-	-	-	-	+	-	-	-	-	+	-	-	-	-	+
738	1715_WEWN	6	KY06C-2067-16-7-1	2	-	-	-	-	-	+	-	-	-	-	-	-	-	-	-	-	-	-	+	-	-	-	-	-	-	-	-	-	+	-	-	-	-	-	-
739	1715_WEWN	7	IL11-6543	2	+	-	-	-	-	+	-	-	-	+	+	-	-	-	-	-	-	-	-	+	+	-	-	+	-	-	+	+	+	+	-	-	-	-	-
740	1715_WEWN	8	OCW04S405S-11F	2	-	+	-	-	-	+	-	-	-	-	-	-	-	+	-	+	-	-	-	-	-	-	-	-	+	+	-	-	-	-	-	-	-	-	+
741	1715_WEWN	9	OCW03S580S-8WF	2	-	-	+	-	-	+	+	-	-	-	-	-	-	-	-	+	-	-	-	+	-	-	-	-	-	-	-	-	+	+	-	+	-	-	-
742	1715_WEWN	10	VA12FHB-8	2	-	-	-	-	-	+	-	-	-	+	-	-	-	+	-	-	-	-	+	-	+	-	-	+	-	-	-	-	+	-	-	-	-	-	+
743	1715_WEWN	11	VA14W-29	2	-	-	-	+	-	+	-	+	-	-	-	-	-	-	+	-	-	-	-	+	-	-	-	-	+	+	-	+	-	-	-	-	-	-	-
744	1715_WEWN	12	VA11W-108PA	2	-	-	-	-	+	+	-	-	-	+	-	-	-	-	-	-	-	-	-	-	-	-	-	-	+	-	-	-	-	-	-	-	-	-	-
745	1715_WEWN	13	KWS095	2	-	-	-	-	+	+	+	-	-	+	+	+	+	+	-	-	-	-	-	-	-	-	-	+	-	-	-	+	-	-	-	+	-	-	-
746	1715_WEWN	14	KWS122	2	+	-	-	-	-	+	-	+	-	-	-	-	-	+	+	-	-	-	-	-	-	-	-	-	-	-	-	-	-	-	-	-	-	-	+
747	1715_WEWN	15	KWS127	2	-	+	-	-	-	+	-	-	-	+	-	-	-	-	-	-	-	-	-	-	+	-	-	-	-	-	+	+	-	+	-	-	-	-	-
748	1715_WEWN	16	AR06037-17-2	2	-	-	-	-	-	+	+	-	-	-	-	-	-	-	-	+	-	-	-	+	-	-	-	-	-	+	-	+	-	-	-	+	-	-	-
749	1715_WEWN	17	AR07133C-19-4	2	-	+	-	-	+	+	-	-	-	+	-	-	-	+	-	-	-	-	-	+	-	-	-	-	+	+	-	-	+	-	-	-	-	-	-
750	1715_WEWN	18	TN1704	2	+	-	-	-	-	+	-	-	-	+	-	-	-	-	-	-	+	+	-	-	-	-	-	-	-	+	-	+	-	-	-	-	-	-	-
751	1715_WEWN	19	MI14R0011	2	-	-	-	-	-	+	-	-	-	+	-	-	-	-	-	+	-	-	-	+	-	-	-	+	-	-	-	-	-	-	-	-	-	-	+
752	1715_WEWN	20	MI14R0267	2	-	-	-	-	-	+	-	-	-	+	-	-	-	-	+	+	-	-	-	+	-	-	-	-	-	-	-	+	-	-	-	-	-	-	-
753	1715_WEWN	21	MI14R0489	2	-	-	+	-	-	+	+	+	-	+	-	-	-	+	+	+	-	-	-	-	-	-	-	-	+	-	-	-	+	-	-	+	-	-	-
754	1715_WEWN	22	MO140304	2	-	-	-	-	-	+	-	+	-	+	-	-	-	+	+	+	-	-	-	-	+	-	-	-	-	-	-	+	+	+	-	-	-	-	-
755	1715_WEWN	23	IL12-8512	2	-	+	-	-	-	+	-	+	-	+	-	-	-	+	+	-	-	-	-	-	-	-	-	-	+	-	-	+	-	-	-	-	-	-	+
756	1715_WEWN	24	IL12-21624	2	-	-	+	-	-	+	-	-	-	+	-	-	-	-	-	-	-	-	-	-	-	-	-	+	-	-	+	+	+	-	-	-	-	-	-
757	1715_WEWN	25	OH12-195-22	2	-	-	-	-	-	+	-	-	-	+	-	-	-	-	-	-	-	-	-	-	-	-	-	-	-	+	-	-	-	-	-	-	-	-	-
758	1715_WEWN	26	OH11-118-18	2	-	+	-	-	-	+	-	-	-	+	-	-	-	+	-	-	-	-	-	-	-	-	-	-	-	+	-	-	+	-	-	-	-	-	-
759	1715_WEWN	27	M13-4009#	2	+	+	-	-	-	+	-	+	-	+	-	-	-	+	+	+	-	+	-	-	-	-	-	-	+	-	+	-	-	-	-	-	-	-	-
760	1715_WEWN	28	M13-4038#	2	-	-	-	-	+	+	-	+	-	+	-	-	-	+	+	-	+	-	-	-	-	-	-	-	+	-	+	-	-	-	-	-	-	-	+
761	1715_WEWN	29	LES15-5357	2	-	+	+	-	-	+	-	+	-	+	-	-	-	+	+	-	-	-	-	-	-	-	+	-	-	-	-	-	-	-	-	-	-	-	-
762	1715_WEWN	30	LES15-5443	2	-	+	-	-	-	+	-	-	+	+	-	-	-	-	-	-	-	-	-	-	-	-	-	-	+	-	+	-	+	+	-	-	-	-	-
763	1715_WEWN	31	0566A1-3-1-47	2	+	+	+	-	-	+	-	-	+	+	-	-	+	+	-	-	-	-	-	-	+	-	-	+	-	+	-	+	+	-	-	-	-	-	+
764	1716_WSWN	32	05247A1-7-3-29	2	-	-	-	-	-	+	+	+	+	+	-	-	-	+	+	-	-	-	-	-	+	-	-	+	+	+	+	-	-	-	-	+	-	-	+
765	1716_WSWN	33	05247A1-7-7-3-1	2	-	-	+	-	+	+	-	-	-	+	+	+	+	+	-	-	-	-	-	-	-	-	-	-	-	-	-	-	-	-	-	-	-	-	+
766	1716_WSWN	34	15MDX-5	2	-	+	-	-	-	+	-	-	-	+	-	-	+	+	-	-	-	-	+	-	-	-	-	+	+	+	-	-	-	-	-	-	-	-	-
767	1716_WSWN	35	15MDX-6	2	-	+	-	-	-	+	-	-	+	-	-	-	-	+	-	-	-	-	-	-	-	-	-	-	-	-	+	-	+	-	-	-	-	-	+
768	1716_WSWN	36	15MDX-11	2	-	-	-	-	-	+	-	-	-	+	-	-	-	-	-	-	-	-	+	-	-	-	-	-	-	+	-	+	-	-	-	-	-	-	-
769	1716_WSWN	1	AGS 2000	2	-	-	+	-	+	+	+	+	+	-	-	-	-	+	+	-	-	-	-	-	+	-	-	+	+	-	+	+	+	-	-	+	-	-	+
770	1716_WSWN	2	Jamestown	2	+	-	-	-	-	+	-	+	-	+	-	-	-	+	+	-	-	-	-	-	-	-	+	-	+	-	+	+	+	-	-	-	-	-	-
771	1716_WSWN	3	Hilliard	2	+	+	-	-	-	+	-	+	-	+	+	-	+	+	+	-	-	-	-	-	+	-	-	+	-	+	-	+	+	-	-	-	-	-	+
772	1716_WSWN	4	Pioneer Brand 26R41	2	-	-	-	-	-	+	+	-	+	+	-	-	-	-	-	-	-	+	-	-	-	-	+	-	-	-	+	+	+	-	-	+	-	-	-
773	1716_WSWN	5	TX-EL2	2	+	+	-	-	-	+	-	+	-	+	-	-	-	+	+	-	-	-	-	-	+	-	-	+	+	+	-	+	+	-	-	-	-	-	+
774	1716_WSWN	6	AR06473-9-4-4	2	+	+	-	-	-	+	-	-	-	+	-	-	-	-	-	-	-	+	-	-	-	-	-	-	-	-	+	+	+	+	-	-	-	-	-
775	1716_WSWN	7	LA09225C-33	2	-	+	-	-	+	+	+	+	-	+	-	-	+	+	+	-	-	-	-	-	-	-	-	-	-	+	-	-	-	-	-	+	-	-	-
776	1716_WSWN	8	LA08265C-50	2	-	+	-	-	-	+	-	+	-	+	-	-	-	+	+	-	-	-	-	-	-	-	-	-	-	-	-	-	-	-	-	-	-	-	+
777	1716_WSWN	9	LA09264C-P5	2	-	-	-	-	-	+	-	+	-	+	+	-	+	-	+	+	-	-	-	-	-	-	-	-	-	-	+	-	-	-	-	-	-	-	-
778	1716_WSWN	10	NC13-23443	2	-	-	-	-	-	+	-	+	-	+	+	-	-	+	+	+	-	-	-	-	-	-	-	-	+	-	+	-	+	-	-	-	-	-	+
779	1716_WSWN	11	NC13-21213	2	-	-	-	-	-	+	-	-	-	+	-	-	-	-	-	-	-	+	-	-	-	-	-	-	+	-	-	-	+	-	-	-	-	-	-
780	1716_WSWN	14	DH11SRW070-14	2	+	+	+	-	-	+	-	-	-	-	-	-	-	-	-	-	-	+	-	-	-	-	-	-	-	-	+	-	+	-	-	-	-	-	-
781	1716_WSWN	15	VA09MAS1-12-8-4	2	-	+	-	-	-	+	-	-	-	+	-	-	+	+	+	+	+	+	-	-	-	-	-	+	-	-	-	-	-	-	-	-	-	-	+
782	1716_WSWN	16	VA09MAS6-122-7-1	2	-	-	-	-	-	+	-	+	-	+	-	-	-	+	+	+	-	-	-	-	-	-	+	-	-	-	+	-	+	-	-	-	-	-	-
783	1716_WSWN	18	KWS103	2	-	-	-	-	-	+	-	+	-	-	-	-	-	+	+	+	-	-	-	-	+	-	-	-	+	+	-	-	-	-	-	-	-	-	+
784	1716_WSWN	19	KWS114	2	-	+	-	-	-	+	-	+	-	-	-	-	-	+	+	+	-	-	-	-	-	-	-	-	-	-	+	-	+	-	-	-	-	-	-
785	1716_WSWN	20	KWS141	2	-	-	-	-	-	+	-	-	-	+	-	-	-	-	-	-	-	-	-	-	-	-	-	-	-	-	-	-	-	-	-	-	-	-	-
786	1716_WSWN	21	AR051160-14LE31	2	+	-	-	-	+	+	-	+	-	-	-	-	-	+	+	-	-	-	-	-	-	-	-	-	+	-	-	+	+	-	-	-	-	-	-
787	1716_WSWN	22	TN1701	2	-	-	+	-	+	+	-	+	-	+	-	-	-	+	+	+	-	-	-	-	-	-	-	+	-	+	-	-	-	-	-	-	-	-	+
788	1716_WSWN	23	TN1702	2	-	-	-	-	-	+	-	+	-	-	-	-	+	+	+	-	-	-	-	-	-	-	-	-	-	-	+	-	-	-	-	-	-	-	-
789	1716_WSWN	24	TN1703	2	-	-	-	-	+	+	-	+	-	+	-	-	-	+	+	-	-	-	-	-	-	-	-	-	-	-	+	-	-	-	-	-	-	-	-
790	1716_WSWN	25	GA08510-15E9	2	-	-	-	-	-	+	+	-	-	-	-	-	-	-	-	-	-	+	-	-	-	-	-	+	-	+	-	-	-	-	-	+	-	-	+
791	1716_WSWN	26	GA08535-15LE29	2	-	-	-	-	-	+	-	-	-	-	-	-	-	-	-	-	-	+	-	-	-	-	-	-	-	-	+	-	-	-	-	-	-	-	-
792	1716_WSWN	27	GA061471-15LE38	2	-	-	-	-	+	+	-	+	-	+	-	-	-	+	+	-	-	-	-	-	-	-	-	-	+	-	-	+	-	-	-	-	-	-	-
793	1716_WSWN	28	GA06474-15E56	2	-	-	-	-	-	+	-	-	-	+	-	-	-	-	-	-	-	+	-	-	-	-	-	+	-	-	+	-	-	-	-	-	-	-	+
797	1718_WESR	32	LES15-5593	2	-	-	+	-	-	+	-	+	-	+	-	-	-	+	+	+	-	+	-	-	-	-	-	-	-	+	-	+	-	-	-	-	-	-	-
798	1718_WESR	33	LES15-7002	2	-	-	-	-	-	+	-	-	-	+	+	-	-	-	-	-	+	-	-	-	-	-	-	-	+	-	-	+	-	-	-	-	-	-	-
800	1718_WESR	2	USG 3120	2	+	+	-	-	-	+	+	-	-	+	-	-	-	-	-	-	-	-	-	-	-	-	+	+	-	-	-	+	+	-	-	+	-	-	-
802	1718_WESR	5	NuEast	2	+	-	-	-	-	+	-	-	-	+	-	-	-	-	-	-	-	-	-	-	-	-	-	-	+	+	-	+	+	-	-	-	-	-	+
806	1718_WESR	9	Vision 50	2	+	-	-	-	-	+	-	-	+	+	+	-	-	+	-	-	-	-	-	-	-	-	-	-	+	+	-	-	-	-	-	-	-	-	-
808	1718_WESR	11	ARS10-389	2	-	+	-	-	-	+	-	+	-	-	-	-	-	+	+	+	-	+	-	-	-	+	-	-	-	-	-	+	+	+	-	-	-	+	-
813	1718_WESR	16	ARS14W0400	2	+	-	-	-	-	+	-	-	-	+	-	-	-	-	-	-	-	-	-	-	-	-	-	-	+	-	+	-	-	-	-	-	-	-	-
818	1718_WESR	21	ARS14W0584	2	-	+	-	-	-	+	-	-	-	+	-	-	-	-	-	-	-	-	-	-	-	-	-	-	-	-	-	+	-	-	-	-	-	-	+
824	1718_WESR	27	ARS14W1077	2	-	+	-	-	-	+	-	-	-	+	-	-	-	-	-	-	-	-	-	-	-	-	-	-	-	-	-	+	+	-	-	-	-	-	-
825	1718_WESR	28	ARS14W1117	2	-	-	-	-	-	+	-	-	-	+	-	-	-	+	-	-	-	-	-	-	-	-	-	-	-	-	+	-	-	-	-	-	-	-	-
826	1718_WESR	30	PSB13NEDH-11-26	2	+	-	-	-	-	+	-	-	-	+	-	-	-	-	-	-	-	-	-	-	+	-	+	-	-	+	-	+	-	-	+	-	-	-	-
831	1718_WESR	36	LCH14-89	2	-	-	-	-	-	+	+	-	-	+	-	-	-	-	+	-	-	+	-	+	-	-	-	-	-	-	-	+	+	-	-	+	-	-	-
834	1718_WESR	39	VA14HRW-25	2	-	+	-	-	-	+	-	+	-	+	-	-	-	+	+	-	-	-	-	-	-	-	-	-	-	-	+	+	+	-	-	-	-	-	-
836	1718_WESR	41	VA15HRW-73	2	-	-	-	-	-	+	-	-	-	+	-	-	-	-	-	-	-	-	-	-	-	-	-	-	+	+	-	-	+	-	-	-	-	-	+
837	1726_WURN	42	VA15HRW-85	1	-	-	-	-	-	+	-	+	-	-	-	-	-	+	+	-	-	-	-	+	-	-	-	+	-	+	+	-	-	+	-	-	-	-	+
838	1726_WURN	43	VA15HRW-86	1	-	+	-	-	-	+	-	+	-	+	-	-	-	+	+	+	-	+	-	+	-	+	+	-	-	-	-	+	-	+	-	-	-	+	-
839	1726_WURN	44	VA15HRW-148	1	-	-	-	-	-	+	-	-	-	-	-	-	-	-	-	-	+	-	-	-	-	+	-	-	+	-	-	-	-	-	-	-	+	+	-
840	1726_WURN	45	VA15HRW-155	1	-	+	-	-	-	+	-	+	-	+	-	-	-	+	+	+	-	+	-	+	-	+	+	-	-	+	+	-	-	-	-	-	-	+	-
841	1726_WURN	46	DH12HRW50-11	1	-	-	-	-	-	+	+	+	-	-	-	-	-	+	+	+	-	+	-	+	-	-	-	-	-	-	-	+	+	-	-	+	-	-	-
842	1726_WURN	2	BOBTAIL	1	+	+	+	+	-	+	-	+	-	-	-	-	-	+	+	+	-	+	-	+	-	-	-	+	+	+	-	+	+	-	-	-	-	-	+
844	1726_WURN	7	OR2121252	1	-	-	-	+	-	+	-	-	-	+	-	-	-	-	-	+	-	+	-	+	-	+	+	-	-	+	-	-	+	-	-	-	+	+	-
845	1726_WURN	8	WA8206	1	+	+	+	-	-	+	-	-	-	-	-	-	-	-	-	-	-	-	-	+	+	+	-	-	+	-	-	+	+	+	-	-	+	+	-
846	1726_WURN	10	IDN 08-00802B	1	-	-	-	-	-	+	-	-	-	-	-	-	-	-	-	-	-	-	-	-	-	-	+	+	-	+	+	+	-	-	-	-	-	-	+
847	1726_WURN	11	IDN 09-12453A	1	-	-	-	+	-	+	+	+	-	-	-	-	-	+	+	-	-	+	-	+	-	-	-	-	-	-	-	-	-	-	-	+	-	-	+
848	1726_WURN	12	OR2121285	1	+	-	-	-	-	+	-	-	+	+	-	-	-	-	-	-	-	+	-	-	-	-	-	-	+	+	-	+	-	+	-	-	-	-	+
849	1726_WURN	13	OR2130485	1	-	+	+	-	-	+	-	+	+	+	-	-	-	+	+	-	-	-	-	-	-	-	-	-	-	-	-	-	-	+	-	-	-	-	-
850	1726_WURN	14	ARS070048-11L	1	-	+	-	-	-	+	-	+	+	-	-	-	-	-	-	-	-	+	-	-	-	-	-	-	+	+	+	-	+	+	-	-	-	-	+
851	1726_WURN	15	ARSDH08X28-44C	1	+	-	-	-	-	+	-	-	-	+	-	-	-	-	-	-	-	+	+	-	-	-	-	-	-	-	+	-	-	+	-	-	-	-	-
852	1726_WURN	16	ARSDH08X28-150L	1	-	+	-	-	+	+	+	-	-	-	-	-	-	+	+	-	-	+	-	-	-	-	+	+	-	-	-	+	+	-	-	+	-	-	+
853	1726_WURN	17	ARS09X476-38L	1	+	+	-	-	-	+	-	-	-	-	-	-	-	+	+	-	-	-	-	-	-	-	-	-	+	-	-	-	-	-	-	-	-	-	-
854	1726_WURN	18	ARS2006-124-21C	1	-	+	-	+	-	+	-	-	-	-	-	-	-	-	-	-	+	-	+	-	-	+	-	-	+	-	-	+	-	+	-	-	+	+	-
855	1726_WURN	19	LWW14-72821	1	+	-	+	+	-	+	-	-	-	+	-	-	-	-	-	-	-	-	+	+	-	-	-	+	-	+	-	+	+	-	-	-	+	-	+
856	1726_WURN	4	OR2110679	1	+	-	+	-	-	+	-	+	-	-	-	-	-	+	+	-	-	-	-	-	+	-	+	-	+	+	-	-	-	-	-	-	-	-	-
857	1726_WURN	5	OR2110664	1	-	+	-	-	-	+	-	-	-	+	+	-	-	+	-	-	-	-	-	-	-	-	-	+	-	-	+	-	-	+	-	-	-	-	+
