# Supplementary material for: Genome-Wide Association Study and Gene Specific Markers Identified 51 Genes or QTL for Resistance to Stripe Rust in U.S. Winter Wheat Cultivars and Breeding Lines
Source: Front Plant Sci. 2020 Jul 3;11:998. doi: 10.3389/fpls.2020.00998 (PMC7350909; doi:10.3389/fpls.2020.00998)
Supplement: Supplementary file 5 [file Table_5.xlsx]

## Sheet: Sheet 1
Table S5 Presence of stripe rust resistance genes/QTL in accessions of the winter wheat panle after phenotype correction
Gene	1701_WRDN (185); 1701_WEDN (92); 1709_WWCMN (204); 1711_WCDN (162); 1712_WHWN (89); 1715_WEWN (36); 1716_WSWN (30); 1718_WESR (43); 1726_WURN (16); Winter wheat reference accessions for Yr genes/QTL are highlighted in bold
Yr5	T. SPELTA ALBUM
Yr9	CARDON, FARO, WESTBRED 470, IVORY (OR850513), GARY (IDO550), MJ-9, CDC FALCON, IDO587 (Stephens CLRFLD), WB 528 (BZ-6W98-528), IDO444, SIMON, RJAMES (GMG Q-2), WA7970, CONCEPT, OR2110526, WA8232, WA 8234, WA 8245, OR2090473, LWW14-73915, Keldin, Sequoia (WA 8180), LCS Aymeric, LWW14-73163, ORI2150031 CF+, IDN 07-28017B, WB1783, SY 09PN005#25, WestBred 528, Redwin, Prairie Red, Ankor, Coronado, Ga…
Yr10	MORO, RANGER, FRANKLIN, CARDON, HANSEL, PECK, RAEDER, DAWS, LENORE, WESTON, WALLADAY, ROHDE, LAMBERT, HILLER, GARY (IDO550), BRUNDAGE 96, BEAMER, RESIDENCE, MEL, NUFRONTIER, IDO444, DECLO, EDDY, MDM (WA7936), MOL, IDO1101, WA 8197, WA 8229, WA 8246, WA 8247, WA 8250, OR2110679, IDO1108DH, WA8202, WA 8226, OR2110526, OR2090473, LCS Colonia, LCS Jet, LWW14-73915, WB4623CLP, WB-Arrowhead, SY Touchst…
Yr17	NEELEY, HILL 81, MALCOLM, MADSEN, HYAK, BOUNDARY, ALBION, GOLDEN SPIKE (UT944158), BRUNDAGE 96, BEAMER, PILLAR, MJ-9, RESIDENCE, CLEARFIRST (Herbicide resistance in Madsen), WB 528 (BZ-6W98-528), PALADIN (W96-355) , RJAMES (GMGQ-2), BITTERROOT, WB 456, LEGION, NORWEST 553, NUDAKOTA, OR2120276H, 04PN028B-3, OR2110664, OR2110679, IDN 07-28017B, WA 8227, WB-Arrowhead, XA4104, SY Touchstone, Whetston…
Yr18	WESTON, MJ-4, IMI FINLEY, ESPERIA, WA 8228, WA 8229, WA 8244, Whetstone, AP503 CL2, Sequoia (WA 8180), SY 46#16, SY Ovation, Earl (WA 8184), Jagalene, Judith, Duster, Centerfield, Deliver, OK Bullet, OK Field, Pronghorn, AGS 2010, Sisson, Postrock, Santa Fe, Shocker, Bill Brown, Smoky Hill, Florida 302, 26R87, AGS 2060, CHINESE 166, BOUNTY, FLEVINA, NAUTICA, ARMINDA, WINNETOU, CARIBO, Quantum 708…
Yr27	GREER, WESTON, FINLEY, MJ-4, IMI FINLEY, WA 8180, WA 8229, WA 8202, ORI2150031 CF+, Alliance, AGS-2050, FLEVINA, LELY, DONATA, WEMBLEY, CARINA, AGS 2000, GA06474-15E56, USG 3120
Yr30	NEELEY, Pioneer 26R22, SS535, Vigoro Dominion, SS 550, Pioneer 25R47, KY93C-1238-17-5, KY97C-0232-2, Cooper, INW 0303, Coker 9312, Renwood 3706(DE, Caledonia, Richland, Superior, Harus, Dominator, Snowmass, Postrock, KS05HW14, AGS-2050, P26R15, Terral 8861, McAlister, Kelsey, DG 7500, Croplan Genetics 514 W, Arcadia, Mason, AGS 2035, VA07W-415, TAM-111, 26R87, FLEVINA, FELIX, HOBBIT, FENG-KANG 8,…
YrSP	DAWS, SYMPHONY, BITTERROOT, WA 8245, WA 8247, UI Sparrow (IDO1108DH), WB 1376CLP, WestBred 528, Ruby Lee, Syngenta 9553, Pioneer 26R61, FENMAN, HARDI, MINISTRE, SPALDINGS PROLIFIQUE, MARIS FUNDLIN, KORMORAN, AP-16CP010074, SD12008-2, MTW1491, OK12DP22002-042, OK12D22002-077, CO13D1783, KS061470M-4, VA11W-108PA
YrTr1	RELY, HILLER, CODA, CHUKAR, PILLAR, MEL, NUFRONTIER, ARS06135-9C, TRES, TRES/VPM, MARIS HUNTSMAN/TRES, SD14113-3, Scout 66, ARS-SELBU, LWW14-72821
Yr76	TYEE, HYAK, ESTICA, TEMPLE, CHUKAR, PILLAR, CARA, ARS20060123-31C, ARSDH08028-111C, ARS20040150-2C, Cutter, AGS 2010, SELKIRK, CH223, TRES/VPM
Yr78	RANGER, JEFF, CARDON, HANSEL, RAEDER, STEPHENS, GREER, HILL 81, Dusty, MADSEN, KMOR, MACVICAR, LAMBERT, HILLER, TEMPLE, CHUKAR, BEAMER, PILLAR, RESIDENCE, SEMPER, NUFRONTIER, SIMON, ORCF-102, TUBBS 06, XERPHA (WA7973), BITTERROOT, WB 456, NUDAKOTA, WA 8247, WA 8250, OR2110664, OR2110679, IDN 07-28017B, WA 8202, WA 8244, IDN 06-03303B, ARS06136-49C, LWW14-73915, WA 8247, LCS Aymeric, NSA10-2196, L…
QYrMa.wgp-1AS	YAMHILL, JEFF, CARDON, STEPHENS, WESTON, HILL 81, MADSEN, HYAK, BUCHANAN, WESTBRED 470, ALBION, GARY (IDO550), BEAMER, CLEARFIRST (Herbicide resistance in Madsen), IDO571, CDC FALCON, IDO587 (Stephens CLRFLD), WB 528 (BZ-6W98-528), PALADIN (W96-355) , SIMON, RJAMES (GMG Q-2), ORCF-102, EDWIN, CARA, Farnum (WA007975), EDDY, SALUTE, BITTERROOT, WB 456, LEGION, 04PN028B-3, IDO1101, WA 8197, WA 8207,…
QYr.wpg-1B.1	RANGER, FRANKLIN, JEFF, HANSEL, WESTON, CREW, RELY, HILLER, CODA, CASHUP, BOUNDARY, CHUKAR, IVORY (OR850513), MJ-4, PILLAR, MORELAND (IDO 517), MEL, NUFRONTIER, PALADIN (W96-355), Mckay (IDO167), EDWIN, CARA, CONCEPT, JUNIPER, EDDY, IMI FINLEY, NORWEST 553, ESPERIA, NUDAKOTA, OR2120276H, IDO1101, WA 8180, WA 8228, WA 8229, WA 8246, WA 8247, WA 8250, OR2110664, 4J0713366C, ARS06135-9C, WA 8226, OR…
QYrel.wgp-2BS	WANSER, NUGAINES, PAHA, YAMHILL, JEFF, CARDON, HANSEL, PECK, FARO, STEPHENS, NEELEY, LEWJAIN, CREW, BRUNDAGE, MALCOLM, MADSEN, HYAK, ANDREWS, OVESON, BUCHANAN, ELTAN, KMOR, RELY, MACVICAR, ROD, HOFF, ROHDE, ESTICA, WESTBRED 470, FINLEY, HILLER, CODA, TEMPLE, CASHUP, BOUNDARY, JACMAR, CHUKAR, SYMPHONY, IVORY (OR850513), DW (IDO513), GARY (IDO550), GOLDEN SPIKE (UT944158), BRUNDAGE 96, MJ-4, BEAMER…
QYrsk.wgp-3BS	HYSLOP, RANGER, FRANKLIN, SPRAGUE, JEFF, HANSEL, RAEDER, DAWS, STEPHENS, GREER, LENORE, WALLADAY, LEWJAIN, HILL 81, BRUNDAGE, MALCOLM, MADSEN, OVESON, ELTAN, MACVICAR, ROD, ROHDE, LAMBERT, ESTICA, WESTBRED 470, HILLER, TEMPLE, JACMAR, ALBION, DW (IDO513), GARY (IDO550), BRUNDAGE 96, MJ-4, BEAMER, TUBBS, MJ-9, CLEARFIRST (Herbicide resistance in Madsen), MORELAND (IDO 517), NUFRONTIER, IDO587 (Ste…
QYrsk.wgp-4BL	FARO, LENORE, HYAK, CASHUP, JACMAR, PILLAR, SKILES, Norwest Duet (LOR-092), OR2121086, ORI2150031 CF+, IDN 09-15702A, UI Sparrow (IDO1108DH), ARS-Crescent, WA 8232, GA Gore , SS MPV 57, AgriPro Benton, KY97C-0232-2, Cooper, INW 0411, Richland, Mason, SUWON 92/2*OMAR, FULHARD, ABBONDANZA, EARLY PREMIUM, FUNO, JUBILEJINA 2, SHUIYUAN 11, ZHONG 4 AWNLESS, OMAR MUTANT 448A, LAL BAHADUR, AMIGO, CAMBIER…
1A-1	WANSER, HYSLOP, LUKE, SPRAGUE, DAWS, STEPHENS, NEELEY, MALCOLM, ANDREWS, RELY, ROHDE, TEMPLE, CHUKAR, PILLAR, COLUMBIA 1, CDC FALCON, WA7970, WA7971, Keldin, SY Touchstone, LCS Aymeric, WA 8248, Norwest Duet (LOR-092), IDN 06-03303B, IDN 09-15702A, WB1604, LWW14-73161, LWW14-74143, Masami, WA 8226, WA 8271, SY Assure, WA 8232, IDN 01-10704A, Bruehl, WB-Rimrock, WB 1376CLP, Tiber, Redwin, Judith, …
1A-2	MORO, WANSER, YAMHILL, LUKE, SPRAGUE, JEFF, PECK, DAWS, TYEE, HILL 81, ANDREWS, ELTAN, KMOR, RELY, ROD, ESTICA, HILLER, FOOTE, TEMPLE, CASHUP, BOUNDARY, BRUEHL, FINCH, IVORY (OR850513), DW (IDO513), GARY (IDO550), BEAMER, TUBBS, RESIDENCE, COLUMBIA 1, IDO571, NUFRONTIER, CDC FALCON, ORCF-101, DUNE, WB 528 (BZ-6W98-528), RIO BLANCO, IDO444, MOHLER, DECLO, WA7970, ORCF-102, TUBBS 06, EDWIN, XERPHA …
1A-3	HANSEL, RAEDER, DAWS, LENORE, WESTON, ELTAN, BRUNDAGE 96, JUNIPER, EDDY, WA 8180, WA 8228, WA 8247, OR2110664, WA 8248, Earl (WA 8180), Keldin, SY Clearstone CL2, Whetstone, WA 8272, LCS Aymeric, WA 8248, Rebelde, Mary, UI-WSU Huffman, Earl (WA 8184), Promontory, TAM 111, Shocker, VA07W-415, AGS 2060, TADORNA, GALAHAD, VIRTUE, LEDA, CLEO, TOP, DONATA, Overland, LCH14-077, 15Nord-32, Scout 66, LCH…
1B	GAINES, MORO, WANSER, NUGAINES, PAHA, YAMHILL, MCDERMID, LUKE, ARK, BARBEE, FARO, GREER, HATTON, TYEE, NEELEY, BRUNDAGE, DUSTY, JOHN, BATUM, MALCOLM, GENE, ANDREWS, OVESON, BUCHANAN, ELTAN, KMOR, RELY, BONNEVILLE, ROD, ROHDE, ESTICA, WESTBRED 470, CASHUP, BOUNDARY, ALBION, BASIN, FINCH, SYMPHONY, GARY (IDO550), GOLDEN SPIKE (UT944158), MJ-4, PILLAR, HUBBARD, MJ-9, COLUMBIA 1, MEL, DUNE, IDO587 (S…
1D-1	GAINES, MCCALL, NUGAINES, PAHA, RAEDER, STEPHENS, LENORE, WALLADAY, HATTON, JOHN, MALCOLM, GENE, OVESON, WESTBRED 470, FOOTE, TEMPLE, FINCH, CHUKAR, NUHORIZON, CARA, ARS Amber, WA 8212, WA 8177, ARS-Crescent, Rosalyn, Earl (WA 8184), WestBred 528, Pryor , Cutter, Pete, Ogallala, Alliance, Coker 9375, Terral LA 841, Coker 9553, SS 550, Pioneer 25R54, INW 0303, INW 0412, VA02W-370, SS-MPV 57(RT), F…
1D-2	MCCALL, PAHA, YAMHILL, HYSLOP, ARK, FRANKLIN, JEFF, CARDON, DAWS, FARO, WESTON, HATTON, NEELEY, CREW, BRUNDAGE, DUSTY, BATUM, HYAK, OVESON, BUCHANAN, KMOR, RELY, MACVICAR, ROD, ROHDE, ESTICA, WESTBRED 470, TEMPLE, CASHUP, WEATHERFORD, BOUNDARY, JACMAR, BASIN, SYMPHONY, DW (IDO513), GOLDEN SPIKE (UT944158), BRUNDAGE 96, BEAMER, HUBBARD, RESIDENCE, COLUMBIA 1, CDC FALCON, ORCF-101, DUNE, RIO BLANCO…
1D-3	CODA, FOOTE, CASHUP, SYMPHONY, XERPHA (WA7973), 4J0713366C, ARS06135-9C, ARS20060123-31C, Pritchett (4J0713366C), ARS20040150-2C, WB-Junction, WB 1604, WB 1843, Rocky , Pryor , Erhardt, 26R87, IBIS, GALAHAD, HUSTLER, LIBERATOR, MARIS NIMROD, ALBA, Zhou 8425B, BREVOR, RONDEZVOUS, SORBAS, Jerry, NE13604, PSB13NEDH-7-45, AP-16CP010080, SD110060-7, MT1444, OK12716, OK12D22002-077, KS13HW92-3, H4N12-0…
2A-1	DAWS, HYAK, ANDREWS, BOUNDARY, MJ-4, TUBBS, RESIDENCE, COLUMBIA 1, MORELAND (IDO 517), WB 528 (BZ-6W98-528), PALADIN (W96-355), RIO BLANCO, GEORGE (GMG Q-1), DECLO, JUNIPER, SKILES, WB 456, LEGION, CDC PTARMIGAN, MOL, NUDAKOTA, MIETI (NEW), OR2120276H, 04PN028B-3, IDO1101, WA 8207, WA 8249, OR2110679, IDN 07-28017B, WA 8227, IDN 01-10704A, IDN 06-03303B, IDN 06-18102A, WA 8187, WA 8206, WA 8234, …
2A-2	ARS-SELBU, ARSDH08X28-150L, LWW14-72821, YAMHILL, STEPHENS, NEELEY, CREW, HILL 81, ANDREWS, MACVICAR, LAMBERT, WESTBRED 470, CODA, FOOTE, SYMPHONY, RESIDENCE, IDO571, WA 8228, OR2110664, WA 8272, IDN 09-15702A, ARSDH08028-111C, Pritchett (4J0713366C), ARSDH08028-44C, Ruby Lee, 2158, OK 05212, Coker 9553, Pioneer 26R61, Coker 9312, Arcadia, FENMAN, T.SPELTA ALBUM, BEZOSTAJA 2, WEMBLEY, TP 981, Zho…
2B-1	MCCALL, CARDON, HANSEL, RAEDER, DAWS, FARO, WALLADAY, TYEE, LEWJAIN, MALCOLM, ROHDE, HILLER, WEATHERFORD, BRUEHL, IVORY (OR850513), GARY (IDO550), BEAMER, RESIDENCE, NUHORIZON, IDO576, CDC FALCON, RJAMES (GMG Q-2), IDO604, Mckay (IDO167), WA7970, CONCEPT, BAUERMEISTER (WA7939), EDDY, IMI FINLEY, MDM (WA7936), SALUTE, ESPERIA, PALOMINO, OR2120012R, IDO1101, WA 8180, WA 8229, WA 8246, WA 8248, ARS0…
2B-2	HYSLOP, OVESON, TEMPLE, NUHORIZON, IDO576, CDC FALCON, ORCF-101, NUDAKOTA, IDO1101, WA 8233, ARS Amber, WA 8212, WA 8177, Keldin, SY Touchstone, SY Assure, LCS Biancor, Earl (WA 8184), Rocky , Yumar, Yuma , Cutter, Ruby Lee, Centerfield, Pete, OK 05212, TAM 105, TAM 111, TAM 200, Lockett,Ogallala, Pronghorn, Alliance, Buckskin, Wesley, Delta Grow 1600, Syngenta Beretta, Coker 9184, SS 520, Cooper…
2B-3	GAINES, MORO, NUGAINES, LUKE, RANGER, JEFF, GREER, TYEE, HILL 81, GENE, KMOR, BRUEHL, GARY (IDO550), MJ-4, IDO444, EDWIN, IMI FINLEY, NUDAKOTA, WA8229, WA 8247, WA 8250, IDO1108DH, ARS06135-9C, IDN 01-10704A, IDN 06-03303B, IDN 06-18102A, IDN 02-29001A, AP 700 CL, LCS-Artdeco, LCS-Azimut, Earl(WA 8184), WB 1604, WB 1529, WB 1376CLP, WB 1843, Tiber , Morgan, NuWest, Erhardt, TAM 107, Above, Yumar,…
2D-1	LENORE, WESTON, WALLADAY, HILLER, BEAMER, IMI FINLEY, MDM (WA7936), WA 8197, WA 8229, WA 8246, OR2110664, WA 8248, HYAK, ANDREWS, BOUNDARY, MJ-4, PILLAR, TUBBS, RESIDENCE, COLUMBIA 1, MORELAND (IDO 517), CDC FALCON, PALADIN (W96-355), RIO BLANCO, GEORGE (GMG Q-1), DECLO, SKILES, WB 456, LEGION, CDC PTARMIGAN, MOL, NUDAKOTA, MIETI (NEW), OR2120276H, 04PN028B-3, IDO1101, WA 8231, WA 8249, OR2110679…
2D-2	WANSER, JOHN, HYAK, ANDREWS, BOUNDARY, ALBION, BASIN, MJ-4, PILLAR, TUBBS, RESIDENCE, COLUMBIA 1, MORELAND (IDO 517), WB 528 (BZ-6W98-528), PALADIN (W96-355) , RIO BLANCO, GEORGE (GMG Q-1), DECLO, SKILES, WB 456, LEGION, CDC PTARMIGAN, MOL, NUDAKOTA, MIETI (NEW), OR2120012R, OR2120276H, 04PN028B-3, IDO1101, WA 8246, WA 8231, WA 8249, OR2110679, IDN 07-28017B, WA 8227, IDN 01-10704A, IDN 06-03303B…
2D-3	WA 8251 (KXB-04), WA 8227, OR2110526, LCS Aymeric, NSA10-2196, WA 8227, LCS Drive (LWW12-7105), OR2101043, SY Ovation, ARSDH08028-44C, WA 8187, LCS Biancor, LCS Drive (LWW12-7105), OR2101043, SY Ovation, ARSDH08028-44C, WA 8187, LCS Biancor, Above, Neosho, TAM 110, Coker 9663, Armor Ricochet, AGS-2056, McAlister, TOP, MARIS FREEMAN, MEGA, MINISTRE , KAVKAZ (YUGOSLAVIA), PI178383, HUGENOOT, BIMA 1…
2D-4	MORO, WANSER, NUGAINES, YAMHILL, RANGER, CO12D1770, LCH13NEDH-12-27, LCH14-091, AP-16CP010069, KS080448*C-102, KS080093M-18, TX12A001638, KY06C-1178-16-10-3, OCW04S405S-11F, OCW03S580S-8WF, AR06037-17-2, MI14R0011, MI14R0267, MI14R0489, MO140304, M13-4009#, LA09264C-P5, NC13-23443, VA09MAS1-12-8-4, VA09MAS6-122-7-1, KWS103, KWS114,TN1701, LES15-5593, TAM 303, ARS10-389, ARS13-351, ARS14W0567, ARS…
3A	SPRAGUE, CARDON, BUCHANAN, ELTAN, CODA, BEAMER, MJ-9, WA 8177, Keldin, WB-Arrowhead, SY Clearstone CL2, Whetstone, LWW14-72916, SY46#16, NSA10-2196, OR2121086, UI Sparrow (IDO1108DH), ARS-Crescent, MADLER, HEINES VII, DAUTLESS, COPAIN, MARIS HUNTSMAN/TRES, SD13W064-7, MT1444, KS080679K-3, TX13A001169, Snowmass, Hatcher, Bill Brown, N13MD2589W, NE13434, NE13604, NE14448, NE14606, LCH14-077, AP-16C…
3B	MCCALL, WANSER, YAMHILL, ARK, CARDON, RAEDER, WESTON, TYEE, Pioneer Brand 25R46, TN1704, M13-4009#, NC13-21213, GA08535-15LE29, GA06474-15E56, B13*3189, LES15-5593, TAM 303, ARS10-389, ARS14W0395, VA15HRW-86, VA15HRW-155, DH12HRW50-11, BOBTAIL, OR2121252, IDN 09-12453A, OR2121285, ARS070048-11L, ARSDH08X28-44C, ARSDH08X28-150L
3D	GAINES, MORO, WANSER, NUGAINES, PAHA, YAMHILL, MCDERMID, LUKE, ARK, FRANKLIN, JEFF, HANSEL, BARBEE, FARO, GREER, HATTON, TYEE, NEELEY, LEWJAIN, TRES, BRUNDAGE, DUSTY, JOHN, BATUM, MALCOLM, GENE, HYAK, ANDREWS, OVESON, BUCHANAN, ELTAN, KMOR, RELY, BONNEVILLE, ROD, HOFF, ESTICA, WESTBRED 470, CASHUP, BOUNDARY, JACMAR, ALBION, BASIN, FINCH, CHUKAR, GARY (IDO550), GOLDEN SPIKE (UT944158), MJ-4, PILLA…
4A-1	WANSER, HYSLOP, JEFF, PECK, GREER, CREW, Earl (WA 8180), Keldin, SY Touchstone, WA 8272, WA 8268, LWW14-73163, OR2121086, WB1604, Pryor, Big Sky, Ruby Lee, CHAMPLEIN, BOUQUET, SICCO, KRAKA, MONOPOL, FIDEL, MISSION, PARADE (PI 592143 ), TRES/VPM, SD13052-1, MT1444, MT1488, Scout 66, TAM107, OK12DP22002-042, LCH13NEDH-12-27, TX12A001106, Hilliard, IL11-6543, OCW03S580S-8WF, VA14W-29, AR06037-17-2, …
4A-2	MORO, HANSEL, RAEDER, FARO, WESTON, WALLADAY, LEWJAIN, MALCOLM, ELTAN, KMOR, RELY, HOFF, HILLER, JACMAR, CHUKAR, GARY (IDO550), GOLDEN SPIKE (UT944158), HANSEL, RAEDER, FARO, WESTON, WALLADAY, LEWJAIN, MALCOLM, BEAMER, RESIDENCE, SEMPER, CLEARFIRST (Herbicide resistance in Madsen), MEL, NUFRONTIER, CDC FALCON, IDO444, SIMON, RJAMES (GMG Q-2), WA 8246, WA 8247, WA 8250, OR2110664, WA 8248, IDO1108…
4A-3	MCCALL, SPRAGUE, HANSEL, LENORE, WALLADAY, DUSTY, BATUM, BUCHANAN, KMOR, HILLER, JACMAR, ALBION, GOLDEN SPIKE (UT944158), BRUNDAGE 96, BEAMER, NUFRONTIER, CDC FALCON, WB 528 (BZ-6W98-528), PALADIN (W96-355), RJAMES (GMG Q-2), ORCF-102, CARA, XERPHA (WA7973), Farnum (WA007975), EDDY, IMI FINLEY, MDM (WA7936), UI DARWIN (IDO604), AP700CL, WB 456, MIETI (NEW), 04PN028B-3, WA 8197, WA 8229, WA 8246, …
4B	YAMHILL, FRANKLIN, CARDON, RAEDER, DAWS, WALLADAY, MACVICAR, BEAMER, MDM (WA7936), WA 8229, WA 8270, WB-Junction, Earl (WA 8184), WB 1376CLP, Overland, Jerry, NE14448, NHH144913-3, LCH14-052, AP-16CP010080, 15Nord-08, SD110060-7, SD12008-2, SD14113-3, Scout 66, SPALDINGS PROLIFIQUE, DANISH 1, RONDEZVOUS, CZECH F2-17, SORBAS, WA7437, TAM107, NE10478-1, KS14H90-5-1, AP-16CP010066, AP-16CP010069, KS…
5A	WALLADAY, BEAMER, WA 8197, WA 8246, Earl (WA 8180), Keldin, XA4103, SY Clearstone CL2, Sequoia (WA 8180), WA 8247, WA 8272, WA 8268, Metropolis, OR2121086, Bruehl, WB-Junction, LCS-Azimut, WB 1604, WB 1376CLP, WestBred 528, Jerry, NE14663, PSB13NEDH-7-45, MT1471, MT1488, KS080093M-18, Vanguard, Redwin, Big Horn, Erhardt, 26R87, STETSON, HUSTLER, FLAMINGO, HARDI, LELY, BRIGAND, MEGA, WAGGONER, REI…
5B	WANSER, HYSLOP, CARDON, WESTON, CREW, HILL 81, ELTAN, ROHDE, CODA, CASHUP, Earl (WA 8180), LWW14-73915, WB4623CLP, XA4104, SYTouchstone, WA 8273, WA 8269, LWW14-73163, IDN 06-03303B, UI Sparrow (IDO1108DH), WB1376CLP, KXB-01, AP 700 CL, LCS-Artdeco, WB 1529, WB 1843, Redwin, Big Horn, Cheyenne, Overley, OK Bullet, TAM 105, Goodstreak, 26R87, CHINESE 166, IBIS, FENMAN, BOUNTY, MARDLER, MANELLA, LI…
5D	DAWS, STEPHENS, Earl (WA 8180), LCS Jet, WB4623CLP, SY Clearstone CL2, LCS Aymeric, Rebelde, OR2121086, UI Castle CL+, XA1101 CL+, Xerpha, WA 8276, Masami, LCS Drive (LWW12-7105), WB 1604, WB 1376CLP, WestBred 528, Tiber, Vanguard, Promontory, Cheyenne, OK Bullet, AGS 2060, IBIS, BOUNTY, VIRTUE, LIBERATOR, LELY, BRIGAND, Overland, Jerry, NE13434, NE14434, LCH14-052, AP-16CP010080, AP-16CP010077, …
6A-1	WANSER, HYSLOP, RANGER, FRANKLIN, SPRAGUE, CARDON, HANSEL, PECK, FARO, GREER, LENORE, LEWJAIN, HILL 81, BRUNDAGE, MALCOLM, MADSEN, HYAK, ANDREWS, OVESON, BUCHANAN, ELTAN, KMOR, RELY, MACVICAR, ROD, MJ-4, BEAMER, PILLAR, TUBBS, HUBBARD, MJ-9, RESIDENCE, SEMPER, CLEARFIRST (Herbicide resistance in Madsen), MORELAND (IDO 517), MEL, IDO571, NUFRONTIER, PALADIN (W96-355), SIMON, DECLO, Mckay (IDO167),…
6A-2	MCCALL, WANSER, YAMHILL, MCDERMID, ARK, RANGER, FRANKLIN, CARDON, HANSEL, BARBEE, RAEDER, FARO, STEPHENS, LENORE, WALLADAY, TYEE, NEELEY, LEWJAIN, TRES, CREW, BRUNDAGE, DUSTY, BATUM, MALCOLM, GENE, ANDREWS, BUCHANAN, KMOR, RELY, MACVICAR, BONNEVILLE, HOFF, ROHDE, LAMBERT, HILLER, FOOTE, TEMPLE, CASHUP, BOUNDARY, JACMAR, ALBION, BASIN, FINCH, SYMPHONY, MJ-4, BEAMER, PILLAR, TUBBS, RESIDENCE, COLUM…
6B	WESTON, OVESON, WESTBRED 470, Earl (WA 8180), LCS Jet, WB4623CLP, XA4103, SY Touchstone, WA 8248, Rebelde, Norwest Tandem (LOR-334), IDN 06-03303B, WB1529, Jasper, Xerpha, Pritchett (4J0713366C), WA 8184, INW 0411, GALAHAD, MARIS RANGER, T.SPELTA ALBUM, APOLLO, COPAIN, VPM 1, WHEATON, SPALDINGS PROLIFIQUE, OKAPI, SUWON 92/2*OMAR, BIMA 1 (CD-3), QUALITY (CD-7), Pioneer Brand 26R41, TX-EL2, AR06473…
7A-1	IMI FINLEY, ARS Amber, WA 8177, WB4623CLP, WA8206, OR2121285, OR2130485, ARS070048-11L, ARSDH08X28-44C, ARS2006-124-21C, OR2110664, WB-Arrowhead, Rampart, Vanguard, Prairie Red, Powers 99, Yumar, MERIT X THATCHER, LUTESCENS 128, BEZOSTAJA 1 (PI 276704), CAMBIER, BOUQUET, CZECH F2-17, LCH14-089, CO13D1783, Branson, MO080104, KY06C-1178-16-10-3, IL11-6543, OCW03S580S-8WF, KWS127, MO140304, LES15-54…
7A-2	CODA, FOOTE, CASHUP, SYMPHONY, XERPHA (WA7973), 4J0713366C, ARS06135-9C, ARS20060123-31C, Pritchett (4J0713366C), ARS20040150-2C, WB-Junction, WB 1604, WB 1843, Rocky, Pryor, Erhardt, 26R87, Yuma, Garrison, Pete, Dumas, AgriPro Benton, KY93C-1238-17-1, Santa Fe, Tiger, IBIS, GALAHAD, HUSTLER, LIBERATOR, MARIS NIMROD, ALBA, Zhou 8425B, BREVOR, RONDEZVOUS, SORBAS, WEIQUE, DAUTLESS, G-25, HYBRIDE DE…
7B-1	ARK, TRES, JOHN, KMOR, RELY, JACMAR, CHUKAR, GARY (IDO550), GOLDEN SPIKE(UT944158), BRUNDAGE 96, NUHORIZON, IDO444, RJAMES (GMG Q-2), DECLO, EDWIN, CARA, Farnum (WA007975), IMI FINLEY, UI DARWIN (IDO604), WB 523, WA8180, WA 8247, OR2110664, 4J0713366C, WA 8202, WA 8226, WA 8243, WA 8245, Jasper (WA 8169), Sequoia (WA 8180), WA 8272, Norwest Duet (LOR-092), PSB13NEDH-7-45, AP-16CP010080, SD110060-…
7B-2	MORO, HANSEL, RAEDER, FARO, WESTON, WALLADAY, LEWJAIN, MALCOLM, ELTAN, KMOR, RELY, HOFF, HILLER, JACMAR, CHUKAR, GARY (IDO550), GOLDEN SPIKE (UT944158), BEAMER, RESIDENCE, SEMPER, CLEARFIRST (Herbicide resistance in Madsen), MEL, DARWIN (IDO604), NORRIS, WA 8180, WA 8197, WA 8207, WA 8228, WA 8246, WA 8247, WA 8250, OR2110664, WA 8248, IDO1108DH, WA 8251 (KXB-04), WA 8202, WA 8226, WA 8243, WA 82…
7B-3	NEELEY, CREW, ESTICA, WESTBRED 470, SYMPHONY, TUBBS, Earl (WA 8180), LCS Colonia, LCS Jet, Keldin, WB4623CLP, XA4103, Whetstone, WA 8248, WA 8268, ARS20060123-31C, ARSDH08028-111C, ARS20040150-2C, ARSDH08028-44C, AP 700 CL, LCS-Azimut, WB 1529, WestBred 528, OK Bullet, TAM 105, Syngenta Arcadia, Coker 9553, AgriPro Benton, 26R87, TADORNA, STETSON, GALAHAD, MARDLER, LEDA, CLEO, BON FERMIER, FELIX,…
